# Supplementary material for: Polarized subcellular activation of Rho proteins by specific ROPGEFs drives pollen germination in Arabidopsis thaliana
Source: PLoS Biol. 2025 Apr 21;23(4):e3003139. doi: 10.1371/journal.pbio.3003139 (PMC12043234; doi:10.1371/journal.pbio.3003139)
Supplement: S1 Table — (XLSX) [file pbio.3003139.s029.xlsx]

## Sheet: S1_Table_Primer
pGGX000-Destination Vector
Primer Name		Sqeuence	Primer ID
Backbone of pHEE401E		aacaACGCGTcggcgttaattcagtacattaaaaacg	oPDR097-F
		aacaGGATCCagcttggatcagattgtcgtttc	oPDR097-R
GG-Cassette of pGGZ003		aacaGGATCCtcggacgaagtaagcggc	oPDR098-F
		aacaACGCGTtctagaATACtGAGACCctcgagg	oPDR098-R
Cloning of fluorescent marker lines - Entry Vectors
Primer Name		Sqeuence	Primer ID
GEF8 Promoter_GG-Overhang A+B		aacaGGTCTCtACCTatggagatggatttcaaggcttga	oPDR076-F
		aacaGGTCTCaTGTTggtacgacaacgttcgcttg	oPDR076-R
GEF8 ORF_GG-Overhang C+D		aacaGGTCTCaGGCTcaATGGTTGCAGCGTTGGAACG	oPDR077-F
		aacaGGTCTCaCTGATTAATGCCTATCTTTGGGACTTCTAAAAC	oPDR077-R
GEF8 deltaN_with ATG and STOP		aacaGGTCTCaggctcaATGGGAAAAAGATCTGAGAGACAACA	oALM16-F
		aacaGGTCTCaCTGATTAATGCCTATCTTTGGGACTTCTAAAAC	oPDR77R
GEF8 deltaC_with ATG and STOP		aacaGGTCTCaGGCTcaATGGTTGCAGCGTTGGAACG	oPDR77F
		aacaGGTCTCaggctcaATGGGAAAAAGATCTGAGAGACAACA	oALM16-R
GEF9 Promoter_GG-Overhang A+B		aacaGGTCTCtACCTggggagacaataaaaagatcaaaagtatg	oPDR078-F
		aacaGGTCTCaTGTTggtaccaaaacctttcttttgttttcttc	oPDR078-R
GEF9 ORF_GG-Overhang C+D		aacaGGTCTCaGGCTcaATGGTTCCATCGTTGGAACGA	oPDR079-F
		aacaGGTCTCaCTGATCAATGCCTATCTTTAGGGCTCC	oPDR079-R
GEF9 deltaN_GG-Overhang C+D_+ATG		aacaGGTCTCaggctcaATGTCCCGTAGACAGGACAAGCAACAATCCGAGACG	oABM48-F
		aacaGGTCTCaCTGATCAATGCCTATCTTTAGGGCTCC	oPDR79-R
GEF9 deltaC_GG-Overhang C+D_+STOP		aacaGGTCTCaGGCTcaATGGTTCCATCGTTGGAACGA	oPDR79-F
		aacaGGTCTCaCTGATTCACCTGTGCATTGCTTCCGGGCTAA	oABM49-R
GEF12 Promoter_GG-Overhang A+B		aacaGGTCTCtACCTatctccttttctctgttttttttttttatttttcttc	oPD0139-fwd
		aacaGGTCTCaTGTTtcctggtcccttgatggcaatagag	oPD0139-rev
GEF12 ORF_GG-Oberhang C+D and Primers for BsaI-Mutation		aacaGGTCTCtGGCTATGGTTCGTGCTTCGGAACA	oPD0140A-fwd
		aacaGGTCTCGATCCGGTGGCAGCCTCATCTAAACCaGTCTCGAC	oPD0140A-rev
		aacaGGTCTCCGGATCCCATGACGCTGAA	oPD0140B-fwd
		aacaGGTCTCTCTCGCTTCTCCAGACTTACTC	oPD0140B-rev
		aacaGGTCTCGCGAGAGGTCTTCGAAGAGCGAGCTGAaACCATTTTG	oPD0140C-fwd
		aacaGGTCTCtCTGATCAATGCCGTGCCGTTGG	oPD0140C-rev
GEF12 deltaC_GG-Overhang C+D		aacaGGTCTCtGGCTcaATGGTTCGTGCTTCGGAACA	oPDM22F
		aacaGGTCTCtGCTTGTTCCCCGCTCGATCTGC	oABM71-RA
GEF8 Cter_GG-Overhang D+E		aacaGGTCTCaAAGCAAACTTTATTGGCTGAAGA	oABM071-R-B
		aacaGGTCTCaCTGATTAATGCCTATCTTTGGGACTTCTAAAAC	oPDR77R
GEF9 Cter_GG-Overhang D+E		aacaGGTCTCcaAGCAATGCACAGGTGAAGAA	oABM072-R-B
		aacaGGTCTCaCTGATCAATGCCTATCTTTAGGGCTCC	oABM79R
GEF13 Promoter-short_GG-Overhang A+B		aacaGGTCTCaACCtttcttctaaaccacatccatgtttcat	oPDR080-F
		aacaGGTCTCaTGttccatgattttcttaaatctaaggagagg	oPDR080-R
GEF13 Promoter-medium_GG-Overhang A+B		aacaGGTCTCaacctGAAAGCGAAGGTGGAAGAGACA	oABM005-F
		aacaGGTCTCaTGttccatgattttcttaaatctaaggagagg	oPDR080-R
RIC4-CRIB (64-131)_GG-Overhang D+E		aacaGGTCTCaGGCTcaATGATTTCTATCGGTATTAACCGGATTTTC	oPDM097-F
		aacaGGTCTCaCTGATATGAGATCTTCCCATCCTTTACCAG	oPDM097-R
Cloning of CRISPR-deletion - Entry Vectors
Primer Name		Sqeuence	Primer ID
CRISPR GEF8 2gRNAs_gef8-c1		aacaGGTCTCgATTGagcgaacgttgtcgtaccaGTTTTAGAGCTAGAAATAGC	oABM01-F
		aacaGGTCTCgAAACtgtgagatacttttatagacAATCTCTTAGTCGACTCTAC	oABM01-R
CRISPR GEF8_gRNA-Pair 1_Stuttmann-Entry		acaGAAGACtgATTGtaaagggctttaacttgcgGTTTCAGAGCTATGCTGGAAACA	oABM73-F
		acaGAAGACtgAAACcggatagagaagtctttagCAATCACTACTTCGACTCTAGCTG	oABM73-R
CRISPR GEF8_gRNA-Pair 2_Stuttmann-Entry		acaGAAGACtgATTGagcgaacgttgtcgtaccaGTTTCAGAGCTATGCTGGAAACA	oABM74-F
		acaGAAGACtgAAACtgtgagatacttttatagaCAATCACTACTTCGACTCTAGCTG	oABM74-R
CRISPR GEF9_gRNA-Pair 1_Stuttmann-Entry		acaGAAGACtgATTGcgtgggatgcacgaaaatgGTTTCAGAGCTATGCTGGAAACA	oABM75-F
		acaGAAGACtgAAACtccagttttgtttcttggacAATCACTACTTCGACTCTAGCTG	oABM75-R
CRISPR GEF9_gRNA-Pair 2_Stuttmann-Entry		acaGAAGACtgATTgccttaattatgacaaatcaGTTTCAGAGCTATGCTGGAAACA	oABM76-F
		acaGAAGACtgAAACcacatcaattctcaataatCAATCACTACTTCGACTCTAGCTG	oABM76-R
CRISPR GEF11 2gRNAs_gef11-c1		aacaGGTCTCgATTGtcctcttcgtgtaataaagGTTTTAGAGCTAGAAATAGC	oPDM074-F
		aacaGGTCTCGAAACcaagatactcctgagagaaCAATCTCTTAGTCGACTCTAC	oPDM074-R
CRISPR GEF11_gRNA-Pair_Stuttmann-Entry		acaGAAGACtgATTGtcctcttcgtgtaataaagGTTTCAGAGCTATGCTGGAAACA	oABM078-F
		acaGAAGACtgAAACcaagatactcctgagagaaCAATCACTACTTCGACTCTAGCTG	oABM078-R
CRISPR GEF12 2gRNAs_gef12-c1		aacaGGTCTCgATTGcacggcattgatatttgtgGTTTTAGAGCTAGAAATAGC	oPDM023-F
		aacaGGTCTCGAAACctctaattctctattgccaCAATCTCTTAGTCGACTCTAC	oPDM023-R
CRISPR GEF12_gRNA-Pair_Stuttmann-Entry		acaGAAGACtgATTGcacggcattgatatttgtgGTTTCAGAGCTATGCTGGAAACA	oABM079-F
		acaGAAGACtgAAACctctaattctctattgccaCAATCACTACTTCGACTCTAGCTG	oABM079-R
Genotyping and expression control
Primer Name		Sqeuence	Primer ID
gef8-CRISPRdeletion genotyping		agtccttaaaatcgaaaacaaacgt	oABM18-LP
		ctttggagtttggaccatacgc	oABM18-RP
		GGACATGTCGACAGAGCACA	oABM18-Int
gef9-CRISPRdeletion genotyping		acggaagcacaaaccactga	oABM19-LP
		acgacttcatgtgcacacac	oABM19-RP
		tgcctttgcagtcgagtgtt	oABM19-Int
gef9-t1 genotyping		GGCACTATCAAATGCCATCAC	oFA009_LP
		TCTTTTCCATATAACGATTGAGG	oFA009_RP
		ATATTGACCATCATACTCATTGC	o8409_GABI_LB
gef11-CRISPRdeletion genotyping		actttcaaataacgtgcagccc	oPDM077-F
		TGCTGCTCCTTTCACAAAGAGA	oPDM077-R
		TACCTGCGAGATTGGTAATGG	oPD0168-RP
gef11-t1 genotyping		TCAGAGAGAGGTCAAAATTGAGG	oPD0168-LP
		TACCTGCGAGATTGGTAATGG	oPD0168-RP
		GGATTTTGCCGATTTCGGAACC	LB1.3x_Salk
gef12-CRISPRdeletion genotyping		ggaatccagtgacaagggtgt	oPDM024-F
		GACGACGTTATCATCCTTCCGA	oPDM024-R
		gacaacCTCCATATTGGTCCCA	oPDM025-Ri
gef12-t1 genotyping		AGGAGTATCCTCTGCTCTCGC	oPDM008-LP
		ATGATTGATGCCTCGATTCTG	oPDM008-RP
		GGATTTTGCCGATTTCGGAACC	LB1.3x_Salk
gef9-t1 expression	P1	ATGGTTCCATCGTTGGAACGA	oABM059-F
	P2	AGCTATCAGGGATAGCCATTTCTG	oABM059-R
	P3	GGATTCGTTATACAAGAGCATAACAGA	oABM060-F
	P4	TCAATGCCTATCTTTAGGGCTCC	oABM060-R
gef11-t1 expression	P1	gtgttctgtatttgctaagtctgaa	oFA089-F
	P2	TGTCTTGAAGCTGAGTTTTCGT	oFA089-R
	P3	aacaGGTCTCaGGCTcaATGGTAAAAGCAATGGAGCAAGAA	oFA018_F
	P4	GGAGAACAACGGCGTTTAGAG	oFA030-S_F
	P5	aacaGGTCTCaCTGATCAGGAGTATCTTGCGGTTGG	oFA018_R
gef12-t1 expression	P1	aacaGGTCTCtGGCTcaATGGTTCGTGCTTCGGAACA	oPDM022-F
	P2	CATTTTTCGTCGTTTCTCTTACCGT	oABM061-R
	P3	AGCTTCAAGAAGGTTTTTGCAGT	oABM061-F
	P4	aacaGGTCTCtCTGATCAATGCCGTGCCGTTGG	oPDM022-R

## Sheet: S1_Table_GoldenGate-Plasmids
		Promoter	N-terminal Tag	ORF / CDS	C-terminal Tag	Terminator	Plant selection	Expression Vector	Bacterial selection marker	Plasmid ID
		Module A	Module B	Module C	Module D	Module E	Module F	Module Z
Green Gate Vector Cloning	mCit-GEF8	GEF8-Promoter	mCitrine w/ Linker	GEF8-ORF	Decoy	HSP18.2	Basta	pGGZ003	Spec/Strep	pPDR124
	mCit-GEF9	GEF9-Promoter	mCitrine w/ Linker	GEF9-ORF	Decoy	HSP18.2	Basta	pGGZ003	Spec/Strep	pPDR125
	mCit-GEF11	GEF11-Promoter	mCitrine w/ Linker	GEF11-ORF	Decoy	HSP18.1	Basta	pGGX000	Kanamycince	pFA031
	mCit-GEF12	GEF12-Promoter	mCitrine w/ Linker	GEF12-ORF	Decoy	HSP18.2	Basta	pGGZ003	Spec/Strep	pPD304
	mCit-GEF13_short	GEF13-Promoter_short	mCitrine w/ Linker	GEF13-ORF	Decoy	HSP18.3	Basta	pGGZ003	Spec/Strep	pPDR126
	mCit-GEF13_med	GEF13-Promoter_med	mCitrine w/ Linker	GEF13-ORF	Decoy	HSP18.3	Basta	pGGZ003	Spec/Strep	pABM010
	Gef12p::mCit-GEF13	GEF12-Promoter	mCitrine w/ Linker	GEF13-ORF	Decoy	HSP18.3	Basta	pGGYR0	Spec/Strep	pABM105
	mSct-GEF8	GEF8-Promoter	mScarlet w/ Linker	GEF8-ORF	Decoy	HSP18.2	Hygromycine	pGGX000	Kanamycince	pABM004
	mSct-GEF9	GEF9-Promoter	mScarlet w/ Linker	GEF9-ORF	Decoy	HSP18.2	Hygromycine	pGGX000	Kanamycince	pABM005
	mSct-GEF12	GEF12-Promoter	mScarlet w/ Linker	GEF12-ORF	Decoy	HSP18.2	Hygromycine	pGGX000	Kanamycince	pABM006
	mCit-GEF8ΔN	GEF8-Promoter	mCitrine w/ Linker	GEF8-ORFΔN	Decoy	HSP18.2	Basta	pGGYR0	Spec/Strep	pABM093
	mCit-GEF8ΔC	GEF8-Promoter	mCitrine w/ Linker	GEF8-ORFΔC	Decoy	HSP18.2	Basta	pGGYR0	Spec/Strep	pABM094
	mCit-GEF9ΔN	GEF9-Promoter	mCitrine w/ Linker	GEF9-ORFΔN	Decoy	HSP18.2	Basta	pGGYR0	Spec/Strep	pABM076
	mCit-GEF9ΔC	GEF9-Promoter	mCitrine w/ Linker	GEF9-ORFΔC	Decoy	HSP18.2	Basta	pGGYR0	Spec/Strep	pABM077
	mCit-GEF12GEF8Cter	GEF12-Promoter	mCitrine w/ Linker	GEF12-ORF+ GEF8Cter	Decoy	HSP18.2	Basta	pGGYR0	Spec/Strep	pABM083
	mCit-GEF12GEF8Cter	GEF12-Promoter	mCitrine w/ Linker	GEF12-ORF+ GEF9Cter	Decoy	HSP18.2	Basta	pGGYR0	Spec/Strep	pABM084
	Gef12p::RIC4-CRIB:mCit	GEF12-Promoter	Omega element	RIC4-CRIB	mCitrine w/ Linker	HSP18.2	Basta	pGGYR0	Spec/Strep	pPDM117
	Lat52::RGeco1	Lat52 promoter	Decoy	RGeco1	Decoy	HSP18.4	Hygromycine	pGGX000	Kanamycince	pFA018
Multiplex CRISPR	GEF8 GEF9 CRISPR	GEF8 gRNAs- pair 1	GEF8 gRNAs- pair 2	GEF9 gRNAs- pair 1	GEF9 gRNAs- pair 2	-	-	pDGE347	Spec/Strep	pABM090
	GEF11 GEF12 GEF13 CRISPR	GEF11 gRNAs- pair 1	GEF12 gRNA-Pair 1	GEF13 gRNA-Pair 1	GEF13 gRNA-Pair 2	-	-	pDGE347	Spec/Strep	pPDM279
