# Supplementary material for: Polarized subcellular activation of Rho proteins by specific ROPGEFs drives pollen germination in Arabidopsis thaliana
Source: PLoS Biol. 2025 Apr 21;23(4):e3003139. doi: 10.1371/journal.pbio.3003139 (PMC12043234; doi:10.1371/journal.pbio.3003139)
Supplement: S1 Data — (XLSX) [file pbio.3003139.s030.xlsx]

## Sheet: Data_Fig1C-E
Figure 1 C-E: Protein polarization during pollen germination
	Time [min]	Ratios (pollen germination site / pollen center), normalized to average of 5 data points before germination																						Average per timepoint	Threshold 2x StErr + 1
		green = ratio over threshold; time 0 = pollen tube outgrowth
		Pollen 1	Pollen 2	Pollen 3	Pollen 4	Pollen 5	Pollen 6	Pollen 7	Pollen 8	Pollen 9	Pollen 10	Pollen 11	Pollen 12	Pollen 13	Pollen 14	Pollen 15	Pollen 16	Pollen 17	Pollen 18	Pollen 19	Pollen 20	Pollen 21	Pollen 22
Gef8p::mCit-GEF8	-15	0.830245	0.965247	0.991996	1.04791	1.55228	1.28995		1.1451	1.00913	1.32969	1.36761			1.04397	0.924397	1.05322	0.798824	1.09359	0.95204	1.6598	1.55014	0.876441	1.13061	1.16023
	-14.5	0.820913	1.04241	1.1361	1.09834	1.56219	1.4023		1.38556	1.09374	1.21499	1.55669			1.34675	0.89492	1.15334	0.777007	1.07985	0.984818	1.89782	1.67625	0.804158	1.20674	1.16023
	-14	0.814368	0.965994	1.02176	1.10267	1.57	1.40918		1.3305	1.09807	1.17163	1.57061			1.64627	0.96426	1.31492	0.854456	1.02593	1.05219	1.54116	1.60853	0.795369	1.20305	1.16023
	-13.5	1.059	1.22291	1.1405	1.12257	1.544	1.44784	1.0559	1.36742	0.970957	1.202	1.66322			1.42965	1.0069	1.29455	0.892689	1.0522	1.1114	1.65332	1.57931	0.811913	1.23141	1.16023
	-13	1.45914	1.14077	0.999897	1.09198	1.67932	1.50532	1.11676	1.52689	1.15865	1.43611	1.56892			1.32451	1.19232	1.23592	0.896983	1.0337	1.00578	1.74339	1.68231	0.751071	1.27749	1.16023
	-12.5	1.67564	1.09302	0.908726	1.1117	1.71079	1.58567	1.02899	1.2826	1.0223	1.37854	1.58438			1.26749	1.20976	1.25012	1.04284	1.18322	0.917215	1.50367	1.56141	0.75036	1.25342	1.16023
	-12	1.92226	1.15785	0.883293	1.1355	1.73579	1.54834	1.17819	1.70892	0.958946	1.54488	1.37848		1.27229	1.18539	1.21815	1.24999	1.183	1.38911	0.902463	1.53491	1.5756	0.786152	1.30712	1.16023
	-11.5	1.88076	1.12259	0.905079	1.25477	1.78359	1.49774	1.25215	2.01859	0.988763	1.53199	1.34921	1.11433	1.16779	1.10871	1.29379	1.1957	1.21715	1.78627	0.905056	1.49713	1.61874	0.855867	1.3339	1.16023
	-11	1.97055	1.18474	0.912469	1.17097	1.86921	1.47503	1.34986	1.94519	1.00564	1.5278	1.26978	1.59397	1.18719	1.20188	1.25097	0.974308	0.878307	1.85377	0.939133	1.25161	1.49753	0.821213	1.32414	1.16023
	-10.5	1.81608	1.25706	0.99218	1.18801	1.69042	1.35043	1.6746	1.26864	0.928275	1.33164	1.25931	1.82325	1.19226	1.22083	1.16887	1.00752	0.890967	1.93062	0.942207	1.16695	1.62317	0.856648	1.29909	1.16023
	-10	1.75966	1.54344	0.930357	1.14182	1.76716	1.23283	1.82283	0.872025	1.13934	1.40315	1.38691	1.83617	1.11036	1.19401	0.99773	0.988581	0.871248	1.72847	0.869868	1.14958	1.50182	0.864614	1.27782	1.16023
	-9.5	1.63627	1.52043	0.92582	1.30014	1.54967	1.11659	1.99945	1.08849	1.02129	1.46992	1.62161	1.71059	1.11711	1.13086	0.97241	1.01699	0.835049	1.55864	0.990913	1.30991	1.50547	0.834935	1.2833	1.16023
	-9	1.8683	1.41099	1.0421	1.24853	1.62439	1.11327	1.57138	0.938389	1.22849	1.33835	1.5681	1.75287	1.11783	1.27057	0.941977	0.984032	0.899675	1.45526	1.10922	1.42205	1.44233	0.829951	1.28082	1.16023
	-8.5	1.94791	1.52119	0.958536	1.1978	1.47108	0.989694	1.27543	1.23945	1.56641	1.26821	1.6407	2.08298	1.3398	0.967334	1.024	0.990612	0.811415	1.45393	1.06102	1.40424	1.33237	0.85935	1.29107	1.16023
	-8	1.77987	1.59296	0.935616	1.25017	1.46529	0.916469	1.0753	1.07764	1.12938	1.17161	1.49594	1.98917	1.67848	1.06453	1.06388	1.20511	0.796467	1.50474	1.05956	1.40251	1.39488	0.881077	1.26957	1.16023
	-7.5	1.74312	1.28415	0.935272	1.2185	1.41708	1.02496	1.03423	1.33176	1.3429	1.2524	1.3016	1.84919	1.7458	1.08033	1.07464	1.31324	0.895521	1.39445	1.07875	1.19426	1.35742	0.956813	1.26484	1.16023
	-7	1.87049	1.14063	0.923218	1.24816	1.24103	1.02387	1.03695	1.3369	1.3551	1.12602	1.31133	1.74326	1.92083	1.0887	1.05155	1.38526	1.15823	1.34867	1.00455	1.15518	1.26831	0.90262	1.2564	1.16023
	-6.5	1.77811	1.06356	1.2355	1.196	1.31358	1.01982	0.966953	1.38963	1.32636	1.01721	1.41978	1.53315	1.53986	1.11966	1.09008	1.21771	1.4025	1.43246	0.955004	1.1957	1.41562	0.886527	1.25067	1.16023
	-6	1.80956	1.07868	1.59157	1.03216	1.18571	1.03125	0.95488	0.985434	1.60726	1.14138	1.29208	1.55024	1.34335	1.28971	1.14821	1.36578	1.12802	1.39004	0.908938	1.10197	1.36369	0.951355	1.23869	1.16023
	-5.5	1.6496	0.830956	1.57108	1.00601	1.13899	1.06916	0.898644	1.12313	1.44638	1.06804	1.39406	1.4431	1.45621	1.1963	1.2408	1.30243	0.920733	1.21433	0.942437	1.0135	1.22218	0.943757	1.18599	1.16023
	-5	1.44096	0.88617	1.55749	0.974371	1.08897	1.05597	0.918042	0.965888	1.49918	1.18215	1.24921	1.33748	1.38645	1.24953	1.22397	1.15245	0.944502	1.14928	0.926939	0.971347	1.28566	0.930818	1.15349	1.16023
	-4.5	1.28754	0.829741	1.13443	1.00708	1.0812	1.04699	0.823034	0.989987	1.49005	1.1329	1.27545	1.39546	1.39785	1.65744	1.2598	1.08126	0.942549	0.993831	0.932967	0.976141	1.28456	0.951919	1.1351	1.16023
	-4	0.870893	1.21459	1.1503	0.858046	1.04338	1.08645	0.927656	0.935559	1.66097	1.26711	1.22528	1.19115	1.28106	1.45439	1.31079	0.950045	0.991319	1.01633	1.04539	0.937047	1.17918	0.923891	1.11458	1.16023
	-3.5	1.24693	1.21493	1.16698	0.899216	0.986902	1.08643	0.989247	1.08668	1.3585	1.317	1.00664	1.15392	1.09204	1.34754	1.2185	0.923452	0.941249	0.936183	1.04979	1.1413	1.05278	0.893005	1.09587	1.16023
	-3	1.02804	1.16374	1.14865	1.03794	1.04544	1.03016	1.04373	1.08919	1.48796	1.19457	1.02259	1.17539	1.07906	1.21988	1.293	0.881457	0.947592	1.0006	0.927621	1.18598	0.980443	0.947496	1.08775	1.16023
	-2.5	0.862429	1.27534	1.13485	1.03045	1.03865	1.05065	1.0454	1.18947	1.29924	1.23307	1.05758	1.19648	1.00755	1.066	1.16737	0.929015	1.00451	0.985819	1.07358	1.15744	0.992363	0.958793	1.07982	1.16023
	-2	0.95574	1.34697	0.987009	1.02757	0.933592	1.03199	1.014	1.63809	1.07857	1.13989	1.05163	0.980606	1.00997	1.11205	1.19666	0.97257	1.11533	1.03103	1.02739	1.21912	0.966081	0.964389	1.08183	1.16023
	-1.5	0.931597	1.17898	1.05324	0.984687	1.00587	0.904684	1.04696	1.48289	0.873789	1.02123	1.07758	0.965413	0.90378	1.18819	1.18408	1.03356	0.784046	0.946777	1.0259	1.51007	1.09609	0.957684	1.05259	1.16023
	-1	1.07527	1.05668	0.972153	1.02	1.05633	1.06128	0.960787	0.920596	0.88048	0.874891	0.942965	0.985825	1.00667	0.759965	1.18492	1.02579	0.805739	1.02511	0.98261	1.73113	1.03521	0.967388	1.01508	1.16023
	-0.5	1.17496	1.03246	0.85275	0.937305	0.965563	0.951395	0.932857	1.00981	0.867915	0.730917	0.870245	0.871679	1.07204	0.873795	1.10115	1.03907	0.892866	1.01127	0.890524	1.87816	0.910256	1.15175	1.00085	1.16023
	0	1.1359	1.17659	0.891352	0.872591	1.01069	1.01884	0.954858	0.990977	1.03224	0.684198	0.953506	0.798492	1.17659	0.961986	1.02244	1.13128	1.17679	1.17559	0.895937	1.99348	1.1407	1.34259	1.06989	1.16023
	0.5	1.16457	1.19965	0.781678	0.898304	1.05334	0.928454	1.06333	1.18066	1.10706	0.649792	0.80505	0.832752	1.34175	1.00429	0.957184	1.29585	1.29829	1.15228	0.964458	2.03266	1.22189	1.37246	1.10481	1.16023
	1	1.15307	1.01764	0.849387	0.904166	1.078	1.07867	1.02147	1.09687	0.982217	1.04487	0.897408	0.849338	1.43295	1.05975	0.904736	1.27525	1.02396	1.29031	0.987204	2.13631	1.48699	1.48814	1.13903	1.16023
	1.5	1.50684	1.20524	0.950354	0.830661	1.02154	0.954432	1.09506	1.17688	1.0205	1.40894	0.99328	0.86746	1.6066	1.19443	0.905579	1.28867	1.03333	1.32523		2.02103	1.51024	1.54766	1.21257	1.16023
	2	1.54343	1.13475	0.969184	0.886974	0.889918	0.953331	0.945693	1.16791	0.933776	1.26439	0.925397	0.845971	1.59749	1.61866		1.18943	1.02445	1.3625		2.10307	1.70888	1.75075	1.2408	1.16023
	2.5	1.65957	1.32602	0.979402	0.818363	0.857388	0.945146	0.979952	1.37679	0.953725	1.34388	0.888656	0.842652	1.70298	1.63824		1.21563	1.0734	1.60067		1.98062	1.70854	1.57066	1.27312	1.16023
	3	1.82392	1.25003	0.996639	0.759893	0.837021	1.01607	0.921495	1.32289	0.951735	1.31837	0.936941	0.769716	1.53245	1.25959		1.1673	1.03119	1.4074		2.01416	1.89338	1.42913	1.23197	1.16023
	3.5	1.55616	1.16812	1.04721	0.731515	0.894851	0.932035	0.896226	1.48417	0.909847	1.34679	0.824542	0.864403	1.45092	1.24583		1.09356	1.01612	1.46531		1.76634	1.9047	1.43277	1.20157	1.16023
	4	1.5548	1.04843	0.922445	0.808866	0.936746	0.90453	1.0088	1.36734	0.812809	1.4937	0.883319	0.842689		1.37431		1.07778	1.00312	1.27383		1.71105	1.85325		1.15988	1.16023
	4.5	1.60086	1.17711		0.830136	0.973795	0.951884	0.910452	1.32711	0.83023	1.53045	0.953398	0.787726		1.44132		1.06703		1.44572		1.94955	2.00498		1.23636	1.16023
	5	1.54665	1.35675		0.763697	1.05202	1.03655	0.883525	1.39393	0.885376	1.47346	1.00221	0.813352		1.46344		1.09431		1.25689		1.92407	1.95936		1.2441	1.16023
	Time [min]	Ratios (pollen germination site / pollen center), normalized to average of 5 data points before germination																						Average per timepoint	Threshold 2x StErr + 1
		green = ratio over threshold; time 0 = pollen tube outgrowth
		Pollen 1	Pollen 2	Pollen 3	Pollen 4	Pollen 5	Pollen 6	Pollen 7	Pollen 8	Pollen 9	Pollen 10	Pollen 11	Pollen 12	Pollen 13	Pollen 14
Gef9p::mCit-GEF9	-15		0.760447			0.599511	1.22478	1.10826	0.993024		0.749435	1.14394	1.13297	0.86757	0.995881									0.957582	1.16023
	-14.5		0.719886	0.849108		0.664141	1.35367	1.24901	1.01625		0.822628	1.06547	1.17017	0.869135	0.979385									0.978077	1.16023
	-14		0.707605	0.848873		0.783452	1.23672	1.26548	0.998607		0.826645	1.04101	1.22999	0.883008	0.971327									0.981155	1.16023
	-13.5		0.755823	0.876279		0.693024	1.1531	1.30243	0.963755		0.839832	1.0666	1.37974	0.87432	0.957404									0.987483	1.16023
	-13		0.727277	0.819081		0.645757	1.16126	1.3658	0.990699		0.807692	1.03898	1.27982	0.875234	0.963155									0.970431	1.16023
	-12.5		0.740466	0.846193		0.733592	1.10926	1.358	1.02859	1.07897	0.83629	1.00107	1.30708	0.844448	0.945919									0.985823	1.16023
	-12	1.05722	0.765195	0.909266		0.667966	1.03267	1.30275	1.00416	1.0778	0.821284	0.986835	1.3534	0.867831	0.972052									0.986032	1.16023
	-11.5	1.05512	0.817977	0.903434		0.69178	1.44479	1.331	1.02001	1.08607	0.859645	0.988875	1.40248	0.896305	0.899197									1.03051	1.16023
	-11	1.29765	0.86216	1.21742		0.769927	1.27145	1.25363	1.03876	1.0035	0.931034	0.996748	1.48218	0.832511	0.888887									1.06507	1.16023
	-10.5	1.29234	0.811922	1.62299		0.703757	1.11807	1.22608	1.05077	1.10455	0.871739	1.09572	1.61582	0.874791	0.904787									1.09949	1.16023
	-10	1.26324	0.877143	1.5703		0.831675	1.06232	1.23329	0.982359	1.08744	0.873601	1.20258	1.48599	0.982764	0.946938									1.10766	1.16023
	-9.5	1.14164	0.818094	1.42537	0.810276	0.857084	1.07447	1.18963	0.959858	1.15445	0.851589	1.20061	1.55324	1.01063	0.980899									1.07342	1.16023
	-9	1.26619	1.01988	0.993688	0.704837	0.981907	1.43998	1.16657	1.02593	1.09799	0.889821	1.24816	1.35725	1.06926	0.99146									1.0895	1.16023
	-8.5	1.17839	0.810332	0.880669	0.991869	1.14527	1.77939	1.08009	1.03389	1.12822	0.870357	1.18938	1.29423	1.09977	0.998273									1.10572	1.16023
	-8	1.03977	0.953305	0.75256	1.1017	1.29754	1.6704	1.0865	1.0381	1.24694	0.903043	1.22615	1.61805	1.13275	1.04984									1.15119	1.16023
	-7.5	1.0177	0.950153	0.778608	1.40021	1.34495	1.36498	1.08671	1.05293	1.40113	0.897255	1.19574	1.18655	1.15128	1.04738									1.13397	1.16023
	-7	1.01348	1.10162	0.900634	1.16255	1.36276	1.44935	1.19029	1.08386	1.68912	0.922523	1.1941	1.10409	1.2437	1.02042									1.17418	1.16023
	-6.5	0.888667	1.06529	0.947155	1.10841	1.29798	1.26351	1.10753	1.07259	1.6481	0.99853	1.25266	1.04375	1.21455	1.03633									1.13893	1.16023
	-6	0.955177	1.28015	1.03084	1.55214	1.19722	1.178	1.1648	1.13678	1.5425	1.20606	1.22383	0.954195	1.12737	1.11084									1.18999	1.16023
	-5.5	0.974958	1.31651	0.991712	1.26485	1.07335	1.1578	1.03711	1.11916	1.40371	1.48057	1.20249	1.1147	1.18567	1.10229									1.17321	1.16023
	-5	0.986183	1.22916	1.03212	1.10018	0.972323	1.23316	0.966067	1.08073	1.28136	1.73274	1.22338	1.06603	1.08833	1.067									1.14705	1.16023
	-4.5	1.03557	1.32468	1.0234	1.35666	0.971857	1.15105	0.986184	1.11096	1.25901	1.53341	1.22956	1.04073	1.03974	1.02798									1.14934	1.16023
	-4	0.983711	1.32536	0.985001	1.24746	0.96132	1.00881	0.959777	1.04046	1.20107	1.26121	1.12886	1.05957	1.08063	1.0293									1.0909	1.16023
	-3.5	1.00253	1.20544	0.945336	1.1831	1.08033	1.06253	0.930003	1.06751	1.15355	1.08405	1.04312	1.01672	1.03581	0.954024									1.05458	1.16023
	-3	0.875819	1.10941	0.909706	1.19197	1.04251	1.01651	0.988669	1.10266	1.14003	0.991086	1.01823	1.08047	1.01842	0.935867									1.0301	1.16023
	-2.5	0.986159	1.09288	1.02602	1.01828	0.975666	0.934162	0.93875	1.06421	1.02074	0.927504	0.997188	1.03306	0.995992	0.990101									1.00005	1.16023
	-2	0.913209	1.01822	0.982372	0.957334	1.05128	0.977982	0.968393	1.00792	0.925001	0.971069	0.993535	1.01908	1.02119	1.00708									0.98669	1.16023
	-1.5	1.00441	1.05049	1.01621	0.967305	1.09302	1.19666	1.0571	0.94227	0.976145	1.02629	1.12878	0.98181	0.980352	1.03729									1.03272	1.16023
	-1	1.04733	0.936768	0.951297	0.945168	0.95646	1.42784	1.00477	0.985172	0.994775	1.03938	0.988708	0.978018	1.01019	0.999728									1.01897	1.16023
	-0.5	1.04889	0.901641	1.02411	1.11192	0.923567	1.26947	1.03099	1.00043	1.08334	1.11148	0.891785	0.98803	0.992278	0.965793									1.02455	1.16023
	0	1.12579	1.10508	0.953278	1.18436	0.943139	1.25332	0.979639	1.03875	1.16422	1.15144	1.15571	1.0819	1.02699	0.94144									1.07893	1.16023
	0.5	1.0501	1.26718	0.903812	1.1857	0.998802	1.24403	1.00099	1.07597	1.23125	1.24242	1.12753	1.17196	1.07378	0.944157									1.10841	1.16023
	1	1.05943	1.34031	1.03685	1.26864	1.07481	1.33524	1.00517	1.15693	1.21344	1.28872	1.05998	1.20916	1.06953	0.910811									1.14493	1.16023
	1.5	1.08771	1.49447	1.02218	1.08128	1.05355	1.19264	0.991101	1.2203	1.15995	1.29881	1.21935	1.14997	1.19449	0.90414									1.14785	1.16023
	2	1.01667	1.47158	1.08241	1.26274	1.00635	1.27596	0.958969	1.10194	1.2258	1.25976	1.30969	1.17364	1.48717	0.95368									1.18474	1.16023
	2.5	1.02081	1.43437	0.965432	1.20011	0.885197	0.998642	0.971703	1.06417	1.17511	1.21855	1.35932	1.31865	1.49396	0.926316									1.14517	1.16023
	3	1.12207	1.63046	0.929752	1.16567	0.88351	1.03036	1.00888	1.15484	1.22178	1.14664	1.40711	1.4186	1.47351	0.793096									1.17045	1.16023
	3.5	1.038	1.43517	1.00976	1.24305	0.962725	0.962565	0.922892	1.21173	1.20089	1.09518	1.37298	1.33613	1.45036	0.83565									1.14836	1.16023
	4	1.05348	1.39626		1.17896	0.99941	0.931954	1.00555	1.25974	1.1838	1.08581	1.33489	1.41757	1.48832	0.951081									1.17591	1.16023
	4.5	1.03805	1.70102		1.08346	0.963708	0.9655	0.912191	1.30044	1.16399	1.0278	1.39881	1.48785	1.42874	0.979733									1.18856	1.16023
	5	1.01641	1.28552		1.037	0.957005	1.04835	0.91627	1.35495	1.16515	0.985023	1.44816	1.42458	1.502	0.936702									1.15978	1.16023
	Time [min]	Ratios (pollen germination site / pollen center), normalized to average of 5 data points before germination																						Average per timepoint	Threshold 2x StErr + 1
		green = ratio over threshold; time 0 = pollen tube outgrowth
		Pollen 1	Pollen 2	Pollen 3	Pollen 4	Pollen 5	Pollen 6	Pollen 7	Pollen 8	Pollen 9	Pollen 10	Pollen 11	Pollen 12	Pollen 13	Pollen 14	Pollen 15	Pollen 16	Pollen 17
Gef11p::mCit-GEF11	-15	1.14616	1.13513	0.707765	1.0941	0.954153	1.11517	0.891692	1.49416	0.90182	2.11825	1.1667	1.35962			0.976596		0.883499						1.13891	1.16023
	-14.5	1.1902	1.21912	0.746678	1.03129	0.83214	1.26227	0.873037	1.54917	0.921574	1.96465	1.12029	1.0799			0.952643		0.848575						1.11368	1.16023
	-14	1.24359	1.24294	0.64441	1.02521	0.606388	1.47176	0.803223	1.36811	0.98536	1.80903	1.15892	1.13535		0.869831	1.0172		1.2532						1.10897	1.16023
	-13.5	1.32945	1.2409	0.65917	1.06277	0.655053	1.76372	0.817434	1.3618	1.00204	1.64756	1.16992	1.12429		0.889668	1.01985	1.06383	1.38729						1.13717	1.16023
	-13	1.39896	1.17846	0.65524	1.06552	0.609695	1.82476	0.783764	1.21401	1.02279	1.43198	1.21638	1.30574	0.906565	0.923176	1.0439	1.15166	1.16571						1.11166	1.16023
	-12.5	1.47617	1.05903	0.673793	1.09966	0.723437	1.88733	0.951037	1.14049	1.10226	1.16793	1.22367	1.50732	0.938534	0.871963	1.06029	1.18024	1.1138						1.12806	1.16023
	-12	1.2991	0.999288	0.65532	1.09113	0.84584	1.86066	1.11772	1.18926	1.17137	0.99723	1.2561	1.24789	1.00299	0.879783	1.08733	1.37589	1.24908						1.13682	1.16023
	-11.5	1.2212	0.990831	0.72241	1.00563	0.87101	1.87972	1.29892	1.15975	1.22562	0.930562	1.18163	1.21024	0.902793	0.885683	1.08646	1.24888	1.10545						1.11334	1.16023
	-11	1.13447	0.975338	0.758847	1.00143	0.840609	1.69424	1.28276	0.948622	1.22968	0.9852	1.20826	1.15209	0.886107	0.880378	1.0348	1.05479	1.1036						1.06889	1.16023
	-10.5	0.977496	1.04119	0.710382	0.891188	0.877867	1.45332	1.41759	0.876195	1.27171	1.01599	1.19621	1.32092	0.96531	0.83834	1.06424	1.07033	1.0886						1.06335	1.16023
	-10	0.916821	1.10857	0.720159	0.924417	1.03659	1.09787	1.45779	0.836379	1.16433	1.12369	1.23416	1.13483	0.821484	0.899831	1.05319	1.03043	1.03415						1.03498	1.16023
	-9.5	0.824297	1.21829	0.768208	0.927496	1.16272	1.03753	1.55095	0.849462	1.14691	1.16429	1.172	1.31854	0.953188	0.955939	1.03897	1.07698	0.962005						1.06634	1.16023
	-9	0.821892	1.3123	0.802922	1.03494	1.68069	1.00213	1.66186	0.856305	1.02635	1.28897	1.046	1.30001	0.988812	0.965856	1.04623	1.11226	0.931977						1.11056	1.16023
	-8.5	0.872909	1.30567	0.870859	1.14033	1.24795	1.0075	1.80909	0.9251	0.930232	1.47552	1.06242	1.36477	0.957985	0.871343	1.01729	1.27225	1.01984						1.12653	1.16023
	-8	0.824947	1.34246	0.978933	1.37543	1.35061	1.0012	1.66179	1.00072	0.956264	1.72371	1.00858	1.29599	1.16588	0.975043	0.966212	1.58815	1.05203						1.19223	1.16023
	-7.5	0.836525	1.21957	1.14871	1.37257	1.17779	0.951631	1.51565	1.03981	0.916937	1.75245	1.02285	1.30417	1.15435	1.00457	0.993765	1.73164	1.25942						1.20014	1.16023
	-7	0.898323	1.23338	1.12277	1.39862	1.16756	1.06564	1.5316	1.21554	0.925541	1.63706	0.994601	1.21068	1.29613	1.00564	1.02027	1.43392	1.24473						1.20012	1.16023
	-6.5	0.965261	1.15193	1.21547	1.39515	1.05343	1.28354	1.24466	1.33919	0.893371	1.49822	1.01506	1.05283	1.23623	1.0194	1.00246	1.18931	1.10383						1.15643	1.16023
	-6	0.93655	1.12418	1.2125	1.43281	0.994419	1.57501	1.13996	1.31498	0.827658	1.50187	1.00152	0.933362	1.58123	0.995344	1.01984	1.03453	1.11781						1.16139	1.16023
	-5.5	0.987179	1.05787	1.28606	1.4136	0.952175	1.7919	0.967447	1.26667	0.876807	1.41541	0.965977	1.02722	1.68394	1.02051	1.04988	0.93154	1.17879						1.169	1.16023
	-5	0.976531	1.01037	1.22386	1.35249	0.973819	1.73436	0.923409	1.23305	0.832728	1.42095	1.14044	0.958903	1.42087	1.06182	1.00691	0.930289	1.27616						1.1457	1.16023
	-4.5	0.925524	1.02924	1.14557	1.39134	1.10155	1.6209	0.939278	1.2702	0.975591	1.40413	1.1288	1.02769	1.42513	1.01054	1.01284	1.02401	1.31065						1.16135	1.16023
	-4	0.960695	0.99595	1.06729	1.18698	1.02124	1.63163	1.0233	1.27125	1.18242	1.26031	1.34179	1.10762	1.20595	1.08637	1.0473	1.07963	1.35143						1.16595	1.16023
	-3.5	1.15007	0.906575	1.01898	1.14411	0.951212	1.57086	1.14657	1.31519	1.2385	0.970539	1.48668	1.10765	1.031	1.04261	1.039	1.08365	1.35212						1.15031	1.16023
	-3	1.40489	0.936893	1.04139	1.16569	1.20096	1.6338	1.29855	1.19322	1.29449	0.958864	1.64828	1.15688	1.12352	1.1508	1.04133	1.62534	1.38963						1.25086	1.16023
	-2.5	1.40035	0.859336	1.01653	1.21507	1.48495	1.48751	1.11832	1.15915	1.18241	0.890942	1.48357	1.05091	1.03757	1.12312	1.08317	1.89462	1.35653						1.22612	1.16023
	-2	1.45313	0.961226	0.935914	1.08652	1.4507	1.47312	1.21459	1.11705	1.06803	0.959713	1.36137	1.13738	0.980018	1.1391	1.05748	1.7502	1.34803						1.2055	1.16023
	-1.5	1.30413	1.09872	0.991823	0.930487	1.69035	1.48121	1.31067	0.96275	0.940882	1.14377	1.38345	1.03123	0.967711	1.15201	1.06734	1.6783	1.26004						1.1997	1.16023
	-1	1.20397	1.24108	1.02601	0.825123	1.56022	1.39552	1.33232	0.859067	0.907034	0.996792	1.23165	1.18903	0.978766	1.14311	1.03717	1.74191	1.27738						1.1733	1.16023
	-0.5	1.15092	1.32872	1.02972	0.942807	1.49316	1.19686	1.30112	0.901978	0.901643	1.00878	1.17559	1.14762	1.03594	1.07366	1.00451	1.69518	1.26187						1.15589	1.16023
	0	1.02678	1.28773	1.07075	1.04195	1.52389	1.03292	1.35324	0.892021	1.01986	1.39541	1.09591	1.13788	1.04073	1.19156	1.00803	1.59809	1.24773						1.17438	1.16023
	0.5	1.04504	1.3068	1.06542	1.32236	1.04479	1.16318	1.25642	0.990728	0.911486	2.07863	1.49705	1.22738	1.02979	1.16107	1.02606	1.407	1.28359						1.22452	1.16023
	1	0.958862	1.20095	1.02582	1.42795	0.926788	1.17781	0.887045	1.00525	0.809916	2.12768	1.56535	1.18194	1.12598	1.14279	0.997992	1.12361	1.18461						1.16884	1.16023
	1.5	0.933297	1.07276	1.05616	1.67125	0.910731	1.1869	0.728898	0.979543	0.789505	2.12474	1.60566	1.29851	1.21438	1.04736	1.07309	1.13086	1.13203						1.17386	1.16023
	2	0.954223	1.02029	0.93364	1.57366	1.05709	1.13831	0.692219	1.1043	0.747709	2.01355	1.53661	1.36217	1.19352	1.09207	1.07477	1.2155	1.08036						1.16412	1.16023
	2.5	0.90442	0.98308	0.857515	1.4816	0.875416	1.24427	0.729206	1.12228	0.797836	1.88411	1.54182	1.33152	1.03888	1.13217	1.03056	1.16114	1.09234						1.12989	1.16023
	3	0.915405	0.965011	0.794342	1.36647	0.820338	1.13792	0.692988	1.06295	0.780582	1.60645	1.45227	1.15844	1.15537	1.22078	1.01532	1.08879	1.01301						1.07332	1.16023
	3.5	0.905712	1.0243	0.787841	1.59364	0.93668	1.07649	0.711274	1.06547	0.761563	1.32146	1.49739	1.1612	1.15657	1.1827	0.976467	1.04695	1.01608						1.07187	1.16023
	4	0.844423	0.957063	0.764768	1.50595	0.869033	1.11682	0.66163	1.06235	0.778708	1.29864	1.61795	1.06393	1.14195	1.23983	0.973708	1.13932	0.925522						1.05656	1.16023
	4.5	0.827121	0.986757	0.711971	1.50152	0.823001	1.17625	0.678509	1.09578	0.835334	1.3451	1.69417	1.13598	1.16658	1.26624		1.01328	0.956152						1.07586	1.16023
	5	0.772429	0.912577	0.734163	1.4312	0.946345	1.12554	0.624082	1.14469	0.806792	1.20252	1.54329	1.18307	1.16175	1.26222		1.09401	1.02035						1.06031	1.16023
	Time [min]	Ratios (pollen germination site / pollen center), normalized to average of 5 data points before germination																						Average per timepoint	Threshold 2x StErr + 1
		green = ratio over threshold; time 0 = pollen tube outgrowth
		Pollen 1	Pollen 2	Pollen 3	Pollen 4	Pollen 5	Pollen 6	Pollen 7	Pollen 8	Pollen 9	Pollen 10	Pollen 11	Pollen 12	Pollen 13	Pollen 14	Pollen 15	Pollen 16	Pollen 17
Gef12p::mCit-GEF12	-15	1.03416	1.11982	0.99496	1.02474	0.914608			0.836543	0.861505	0.852341	0.928169	0.84348	1.04098	0.894708	0.90768	0.918134	0.981685						0.943568	1.16023
	-14.5	0.967244	1.12669	0.967793	0.927744	0.911683	1.13836	0.910419	0.920034	0.860307	0.849014	1.00019	0.868796	1.10405	0.880404	0.926011	0.949374	0.984773						0.958405	1.16023
	-14	1.08767	1.09207	0.96304	0.994924	0.992186	1.01832	0.876329	0.981506	0.824821	0.851255	0.893636	0.907005	1.09468	0.85947	0.935119	0.951164	0.913256						0.955086	1.16023
	-13.5	1.03007	0.90295	0.948047	1.00507	0.985899	1.02578	0.848004	0.848482	0.871506	0.825397	0.917055	0.922069	1.04345	0.865978	0.909524	0.936464	0.914727						0.92944	1.16023
	-13	1.04762	1.12178	1.05184	1.11363	1.02382	0.857133	0.919903	0.894496	0.821892	0.88187	0.87012	0.971638	1.01325	0.933643	0.89319	0.976594	0.945355						0.961046	1.16023
	-12.5	1.00727	1.06715	0.999234	0.941362	0.970227	0.920277	0.92116	0.897494	0.814496	0.817441	0.887231	1.04027	1.0582	0.933158	0.850856	0.939922	0.924806						0.940622	1.16023
	-12	0.883867	1.14818	1.02543	0.982919	0.962052	0.923566	0.94836	0.890129	0.859914	0.855235	0.906414	1.01277	1.02926	0.973699	0.886703	1.00049	0.957549						0.955679	1.16023
	-11.5	0.90153	1.15313	1.04447	1.09577	0.952157	0.884354	0.947911	0.934296	0.805316	0.809924	1.02591	1.05651	0.987611	0.958164	0.88243	0.992871	1.03151						0.968462	1.16023
	-11	0.804874	1.11738	1.06143	1.07007	0.847309	0.95398	0.995141	0.89669	0.85603	0.853379	0.895807	1.06642	0.941699	0.977671	0.901051	1.01177	1.00152						0.956013	1.16023
	-10.5	0.855621	0.971628	1.00659	1.07235	0.951544	0.805984	0.981284	0.887521	0.836219	0.89013	0.976226	0.989047	0.948253	0.953695	0.950394	0.936407	1.02783						0.943572	1.16023
	-10	0.802954	0.971235	1.0264	1.07303	0.968315	0.992965	0.902484	0.939902	0.93534	0.988413	1.0039	0.932198	0.949967	0.982198	0.969461	0.912942	1.02302						0.96322	1.16023
	-9.5	0.992769	0.87243	1.09776	1.11812	0.906782	1.00681	0.934566	0.950565	0.856263	0.971871	0.978921	1.03827	0.919867	0.982391	0.9814	0.928318	1.05563						0.976044	1.16023
	-9	1.02571	0.999012	1.09446	0.978404	0.958029	0.822168	0.906303	0.876252	0.880428	0.963091	0.918934	1.09131	0.912756	1.00178	0.964059	0.89564	1.09658						0.963818	1.16023
	-8.5	0.930277	1.08777	1.12146	0.951713	0.853594	0.943812	0.996503	0.975871	0.87137	0.956659	0.819364	1.1401	0.879443	0.982366	0.959132	0.93553	1.09919						0.970832	1.16023
	-8	0.96405	1.08557	0.985629	0.955558	0.954226	0.962654	0.911667	0.911024	0.861158	0.980775	0.807913	1.21708	0.865014	1.0632	0.938838	0.891455	1.10437						0.968246	1.16023
	-7.5	0.928876	1.1148	1.01591	0.880891	0.893796	1.08098	1.01379	0.985743	0.82615	0.984846	0.852504	1.2663	0.90891	1.08028	0.931553	1.00982	1.10007						0.992659	1.16023
	-7	0.917141	1.13799	1.03788	1.01002	0.992199	1.13357	0.959419	0.935679	1.03298	0.985771	0.868962	1.24029	0.890464	1.07731	0.937373	0.924088	1.12269						1.01199	1.16023
	-6.5	0.994172	1.0479	0.978722	0.920359	0.894085	1.09789	0.968101	0.946596	1.01593	0.987141	0.810154	1.20617	0.936041	1.11789	0.937241	0.944907	1.06424						0.992208	1.16023
	-6	1.01759	0.943821	0.927465	0.998584	0.878278	0.996596	0.91948	0.995077	1.03693	0.998192	0.844455	1.14393	0.9169	1.00793	0.906499	0.930749	1.04114						0.970801	1.16023
	-5.5	1.09172	0.987901	0.895587	1.01	0.997028	0.898047	0.970809	0.994673	0.965399	0.976431	0.854099	1.22879	0.971996	1.04093	0.934647	0.953447	1.01074						0.987191	1.16023
	-5	1.23004	0.878196	0.942072	0.968433	1.03144	1.01033	0.912205	0.980778	0.99925	0.943542	0.822208	1.15932	0.909686	1.05288	0.919715	0.91425	0.967647						0.978941	1.16023
	-4.5	1.1929	0.895596	0.999984	1.05215	0.999146	0.911192	0.950447	0.944137	1.01636	0.889609	0.974694	1.22222	0.928487	1.0303	0.894994	0.863637	0.899069						0.98029	1.16023
	-4	1.05348	0.966627	1.00501	1.08184	1.03728	0.891375	0.995756	0.96241	1.0042	0.996266	1.02449	1.16245	0.971002	0.949759	0.937042	0.911121	0.918775						0.992287	1.16023
	-3.5	1.03698	0.932316	0.963071	1.06065	0.978736	1.00824	0.956041	1.06077	0.968024	1.00605	0.980842	1.09264	0.909601	0.988617	0.946883	1.05089	0.896927						0.990427	1.16023
	-3	0.968275	0.918299	1.04289	1.07986	1.00362	0.961393	0.974944	1.0177	1.03305	0.983456	0.968941	1.01033	0.985185	0.971786	0.997574	1.01835	0.883808						0.989381	1.16023
	-2.5	0.990273	0.936187	1.02836	1.12887	1.01723	1.02079	0.971405	1.06035	0.981592	0.96621	1.10264	0.998005	0.982934	0.949502	1.01191	0.973913	1.02178						1.00835	1.16023
	-2	0.970676	0.902788	1.01014	1.03682	1.00155	1.05902	0.952844	1.05446	0.993214	0.989966	0.978423	0.968543	0.998015	1.06109	0.973562	1.0234	0.98396						0.997557	1.16023
	-1.5	0.979705	1.02449	0.94095	0.911744	1.01509	0.99448	1.0052	0.962245	0.995777	0.974684	1.01224	0.997896	1.03381	1.01986	1.04816	1.03062	1.05657						1.00021	1.16023
	-1	1.111	1.10569	1.02024	0.941583	1.00852	0.967614	1.02516	0.952717	1.02548	1.02318	0.947418	1.04686	1.00005	0.997755	0.968799	0.953712	1.05388						1.0088	1.16023
	-0.5	0.948345	1.03085	1.0003	0.980983	0.957608	0.958102	1.04539	0.970228	1.00394	1.04596	0.959285	0.9887	1.06901	1.05008	1.03685	0.985605	1.13367						1.0097	1.16023
	0	0.982884	1.00612	0.925679	0.933634	1.0425	1.00536	1.02304	0.965441	1.06934	1.00858	0.919888	1.13118	1.07307	1.10433	1.05339	0.977266	1.1264						1.02048	1.16023
	0.5	1.10995	1.08355	0.925195	0.883242	1.06673	1.04811	1.20224	1.0935	1.04964	1.0812	0.89454	1.25361	1.12519	1.0617	0.972716	0.982472	1.16257						1.0586	1.16023
	1	1.20934	1.09962	0.983267	0.860964	0.94737	1.04468	1.14872	1.31336	1.08939	1.12329	0.934326	1.1386	1.00254	1.08342	1.01815	0.95741	1.23049						1.0697	1.16023
	1.5	1.13505	1.14194	0.971538	0.839356	1.01867	1.06789	1.2586	1.37713	1.0705	1.21626	0.957241	1.10624		1.05193	0.910682	0.949229	1.24856						1.08255	1.16023
	2	1.04356	1.04476	1.06468	0.895558	1.06071	1.02141	1.15768	1.28674	1.05576	0.891836	1.00321	1.02577		1.02568	0.827916	0.889936	1.32295						1.03863	1.16023
	2.5	1.10809	1.04308	1.0127	0.914797	1.28793	1.1107	1.11974	1.40867	1.09236	0.936894	1.0172	0.760519		1.10979	0.873689	0.89182	1.21841						1.05665	1.16023
	3	1.12652	1.11098	0.9552	0.917836	1.18292	1.03557	1.0784	1.37863	1.16861	1.05846	0.961645	0.716953		1.04845	0.90836	0.891135	1.01755						1.03483	1.16023
	3.5	1.0216	1.10998	1.11066	0.856207	1.16262	1.00478	1.09332	1.33449	1.09989	1.10236	0.928357	0.637939		1.04906	0.89955	0.854856	1.04905						1.01967	1.16023
	4	1.04819	1.02127	1.05927	0.876786		1.01767	1.17656	1.34164	1.12552	1.02831	0.911169	0.658781		1.07349	0.950264	0.934331	1.03346						1.01711	1.16023
	4.5	1.08902	1.00759		0.814308		0.919247	0.963463	1.3925	1.08287	0.925219	0.944945	0.609434		1.14403	0.925819	0.926421	1.04669						0.98511	1.16023
	5	1.04953	0.912627		0.853012		0.979958	0.96538	1.49312	1.12587	0.940757	0.905746	0.614218		1.20916	0.868511	0.970733	1.08373						0.998026	1.16023

## Sheet: Data_Fig1F-G
Figure 1 F-G: Protein polarization parameters
																											ANOVA comparison with Tukey's test		p-value (threshold 0.05)
		Maximum Protein accumulation
		Pollen 1	Pollen 2	Pollen 3	Pollen 4	Pollen 5	Pollen 6	Pollen 7	Pollen 8	Pollen 9	Pollen 10	Pollen 11	Pollen 12	Pollen 13	Pollen 14	Pollen 15	Pollen 16	Pollen 17	Pollen 18	Pollen 19	Pollen 20	Pollen 21	Pollen 22	Average	ANOVA-Group		GEF8	GEF9	0.07334
	GEF8	1.97055	1.59296	1.59157	1.30014	1.86921	1.58567	1.99945	2.01859	1.66097	1.54488	1.66322	2.08298	1.92083	1.65744	1.31079	1.38526	1.4025	1.93062	1.1114	1.89782	1.68231	0.964389	1.64289	A		GEF8	GEF11	0.63948
	GEF9	1.29765	1.32536	1.62299	1.55214	1.36276	1.77939	1.3658	1.13678	1.68912	1.73274	1.25266	1.61805	1.2437	1.11084									1.435	A		GEF8	GEF12	<0.0001
	GEF11	1.47617	1.34246	1.28606	1.43281	1.68069	1.88733	1.80909	1.54917	1.29449	2.11825	1.64828	1.50732	1.68394	1.1508	1.08733	1.89462	1.38963						1.54344	A		GEF9	GEF11	0.5715
	GEF12	1.23004	1.15313	1.12146	1.12887	1.03728	1.13836	1.01379	1.06077	1.03693	1.00605	1.10264	1.2663	1.10405	1.11789	1.01191	1.05089	1.12269						1.10018	B		GEF9	GEF12	0.00096
																											GEF11	GEF12	<0.0001
		Polarization Frequency
		Polarized	Not polarized	number of pollen		Chi2 test (Threshold <0.05)
	GEF8	0.909091	0.0909091	22
	GEF9	0.857143	0.142857	14		vs. GEF8	0.881985
	GEF11	0.882353	0.117647	17		vs. GEF8	0.933861
	GEF12	0.117647	0.882353	17		vs. GEF8	0.0140316

## Sheet: Data_Fig1H-I
Figure 1 H-I: Colocalization of GEFs during pollen germination
	mCit-GEF8 x mSct-GEF9								mCit-GEF12 x mSct-GEF8
	Average (µm 1-24.5)	778.359	1088.46					Average (µm 1-24.5)	389.017	622.313
	Distance [µm]	mCit-GEF8	mSct-GEF9	mCit-GEF8 normalized to average	mSct-GEF9 normalized to average			Distance [µm]	mCit-GEF12	mSct-GEF8	mCit-GEF12 normalized to average	mSct-GEF8 normalized to average
	0	152.964	228.087	0.196521	0.20955			0	148.406	178.083	0.38149	0.286163
	0.077	159.499	230.203	0.204917	0.211494			0.077	161.366	189.132	0.414805	0.303918
	0.154	152.326	249.109	0.195701	0.228863			0.154	188.101	191.769	0.483529	0.308155
	0.231	151.843	257.447	0.195081	0.236524			0.231	184.716	199.883	0.474828	0.321194
	0.308	147.734	255.881	0.189802	0.235085			0.308	195.245	208.255	0.501893	0.334647
	0.385	171.475	267.244	0.220303	0.245525			0.385	201.846	203.946	0.518862	0.327722
	0.462	177.39	275.785	0.227903	0.253371			0.462	208.927	208.935	0.537064	0.335739
	0.539	187.942	291.732	0.241459	0.268022			0.539	206.713	236.494	0.531373	0.380024
	0.616	176.433	306.841	0.226673	0.281904			0.616	231.868	267.053	0.596036	0.42913
	0.693	181.17	330.072	0.232759	0.303246			0.693	242.086	305.339	0.622302	0.490652
	0.77	212.081	363.152	0.272472	0.333638			0.77	275.724	321.791	0.708771	0.517088
	0.847	224.451	398.976	0.288364	0.366551			0.847	300.016	362.251	0.771216	0.582104
	0.924	278.67	435.863	0.358022	0.40044			0.924	294.085	382.618	0.75597	0.614832
	1.001	270.634	471.639	0.347698	0.433308			1.001	305.713	433.581	0.785861	0.696725
	1.078	267.796	493.496	0.344052	0.453389			1.078	321.342	483.598	0.826036	0.777097
	1.155	297.034	537.482	0.381616	0.4938			1.155	344.207	500.23	0.884813	0.803823
	1.232	343.952	567.315	0.441894	0.521208			1.232	346.207	515.731	0.889954	0.828732
	1.309	380.882	608.571	0.48934	0.559111			1.309	381.713	532.339	0.981225	0.85542
	1.386	410.947	658.339	0.527966	0.604835			1.386	381.026	561.113	0.979459	0.901657
	1.463	454.012	673.489	0.583294	0.618753			1.463	383.241	592.341	0.985153	0.951837
	1.54	469.297	735.452	0.602931	0.675681			1.54	387.714	608.688	0.996651	0.978105
	1.617	493.973	788.52	0.634634	0.724436			1.617	395.501	598.157	1.01667	0.961183
	1.694	543.865	825.338	0.698733	0.758261			1.694	396.014	591.389	1.01799	0.950308
	1.771	577.88	843.864	0.742434	0.775282			1.771	379.163	596.758	0.97467	0.958935
	1.848	609.401	863.369	0.78293	0.793202			1.848	380.731	634.358	0.9787	1.01935
	1.925	628.905	895.899	0.807988	0.823088			1.925	388.935	616.126	0.99979	0.990058
	2.002	651.086	914.99	0.836485	0.840627			2.002	389.886	609.904	1.00223	0.980059
	2.079	630.511	898.625	0.810052	0.825592			2.079	378.412	611.878	0.972739	0.983231
	2.156	649.667	927.133	0.834662	0.851783			2.156	387.638	591.152	0.996455	0.949927
	2.233	666.975	966.103	0.856899	0.887586			2.233	402.799	624.12	1.03543	1.0029
	2.31	694.618	973.685	0.892413	0.894552			2.31	403.499	592.546	1.03723	0.952167
	2.387	717.225	1024.96	0.921458	0.941664			2.387	392.193	580.425	1.00816	0.932689
	2.464	736.766	1011.13	0.946563	0.928957			2.464	375.172	600.93	0.964411	0.965639
	2.541	720.361	1019.98	0.925487	0.937084			2.541	348.622	587.417	0.896162	0.943925
	2.618	742.793	1002.84	0.954306	0.921337			2.618	363.349	564.594	0.934019	0.90725
	2.695	713.383	978.266	0.916522	0.898761			2.695	365.668	569.93	0.93998	0.915825
	2.772	694.586	988.2	0.892372	0.907887			2.772	349.443	569.804	0.898272	0.915622
	2.849	705.396	991.039	0.90626	0.910496			2.849	374.548	567.036	0.962807	0.911175
	2.926	678.192	949.038	0.87131	0.871908			2.926	370.384	553.155	0.952103	0.888869
	3.003	670.938	935.864	0.86199	0.859805			3.003	387.182	552.574	0.995283	0.887935
	3.08	630.938	897.779	0.8106	0.824815			3.08	376.452	559.629	0.967701	0.899272
	3.157	593.689	842.672	0.762744	0.774187			3.157	358.765	610.265	0.922235	0.98064
	3.234	573.484	849.717	0.736786	0.780659			3.234	384.642	611.176	0.988754	0.982103
	3.311	555.127	863.827	0.713202	0.793622			3.311	375.09	603.565	0.9642	0.969873
	3.388	555.772	817.638	0.71403	0.751187			3.388	385.395	588.429	0.99069	0.945551
	3.465	556.739	814.241	0.715273	0.748066			3.465	391.79	611.423	1.00713	0.9825
	3.542	550.437	817.981	0.707176	0.751502			3.542	392.432	585.052	1.00878	0.940125
	3.619	530.127	832.99	0.681083	0.765291			3.619	396.485	597.25	1.0192	0.959726
	3.696	563.587	849.154	0.724071	0.780142			3.696	379.917	605.725	0.976608	0.973344
	3.773	559.561	840.141	0.718898	0.771861			3.773	379.502	591.4	0.975541	0.950325
	3.85	593.727	843.532	0.762793	0.774977			3.85	397.219	607.925	1.02108	0.976879
	3.927	581.553	837.457	0.747153	0.769395			3.927	373.867	585.382	0.961056	0.940655
	4.004	596.106	860.377	0.76585	0.790453			4.004	386.211	572.288	0.992787	0.919614
	4.081	594.643	869.391	0.76397	0.798734			4.081	366.633	535.448	0.94246	0.860416
	4.158	573.034	885.831	0.736208	0.813838			4.158	383.286	555.766	0.985268	0.893065
	4.235	584.112	901.719	0.75044	0.828435			4.235	353.404	534.598	0.908454	0.85905
	4.312	612.901	907.206	0.787427	0.833476			4.312	331.551	540.07	0.852279	0.867843
	4.389	651.986	939.693	0.837642	0.863323			4.389	353.383	523.713	0.9084	0.841558
	4.466	638.699	933.917	0.820571	0.858016			4.466	347.581	506.32	0.893486	0.81361
	4.543	623.723	938.376	0.801331	0.862113			4.543	347.68	501.45	0.89374	0.805784
	4.62	659.709	969.306	0.847564	0.890529			4.62	341.642	523.551	0.878219	0.841298
	4.697	665.525	997.109	0.855036	0.916072			4.697	352.274	524.889	0.905549	0.843448
	4.774	653.386	955.764	0.83944	0.878087			4.774	354.739	558.042	0.911886	0.896722
	4.851	671.394	918.483	0.862576	0.843836			4.851	349.323	580.367	0.897964	0.932596
	4.928	654.999	965.37	0.841513	0.886913			4.928	356.543	574.732	0.916523	0.923541
	5.005	646.568	962.415	0.830681	0.884198			5.005	370.577	615.156	0.952599	0.988499
	5.082	657.287	912.616	0.844452	0.838446			5.082	382.603	605.307	0.983513	0.972672
	5.159	651.586	921.679	0.837128	0.846773			5.159	374.446	627.198	0.962544	1.00785
	5.236	610.653	934.248	0.784539	0.85832			5.236	388.485	634.011	0.998633	1.0188
	5.313	643.218	934.219	0.826377	0.858293			5.313	377.736	619.073	0.971002	0.994793
	5.39	632.476	931.494	0.812576	0.85579			5.39	398.44	604.491	1.02422	0.971361
	5.467	634.902	955.351	0.815693	0.877708			5.467	419.574	616.384	1.07855	0.990472
	5.544	639.729	930.703	0.821894	0.855063			5.544	385.667	604.756	0.991389	0.971787
	5.621	593.469	933.637	0.762462	0.857759			5.621	380.048	597.372	0.976945	0.959922
	5.698	630.005	951.332	0.809402	0.874016			5.698	366.239	593.301	0.941448	0.95338
	5.775	652.997	953.652	0.838941	0.876147			5.775	356.083	577.115	0.915341	0.927371
	5.852	636.136	990.585	0.817278	0.910078			5.852	367.72	541.818	0.945255	0.870652
	5.929	607.326	977.362	0.780265	0.89793			5.929	372.587	549.484	0.957766	0.88297
	6.006	648.844	978.259	0.833605	0.898754			6.006	350.6	544.63	0.901246	0.87517
	6.083	662.496	994.974	0.851144	0.914111			6.083	350.455	554.708	0.900874	0.891365
	6.16	650.682	1007.06	0.835966	0.925212			6.16	360.175	545.256	0.92586	0.876176
	6.237	668.209	998.332	0.858484	0.917196			6.237	358.411	542.208	0.921325	0.871278
	6.314	638.475	983.284	0.820283	0.903371			6.314	349.539	513.086	0.898519	0.824482
	6.391	631.876	988.962	0.811805	0.908587			6.391	349.9	543.845	0.899447	0.873909
	6.468	633.374	968.909	0.81373	0.890164			6.468	340.971	550.886	0.876494	0.885223
	6.545	620.832	959.338	0.797616	0.881371			6.545	339.603	566.184	0.872978	0.909805
	6.622	619.459	995.177	0.795853	0.914297			6.622	353.688	565.188	0.909184	0.908205
	6.699	660.592	1006.18	0.848698	0.924408			6.699	354.879	542.257	0.912246	0.871357
	6.776	675.774	1010.82	0.868203	0.928672			6.776	340.827	537.015	0.876124	0.862934
	6.853	670.125	1017.64	0.860946	0.934932			6.853	360.197	542.826	0.925916	0.872271
	6.93	707.39	1015.25	0.908822	0.93274			6.93	370.682	531.023	0.952869	0.853305
	7.007	688.341	1054.9	0.884349	0.96917			7.007	351.595	544.99	0.903804	0.875749
	7.084	706.206	1068.02	0.907301	0.981223			7.084	351.721	551.071	0.904128	0.88552
	7.161	706.808	1080.61	0.908075	0.992788			7.161	337.59	539.129	0.867803	0.866331
	7.238	728.845	1082.43	0.936387	0.99446			7.238	353.557	554.554	0.908847	0.891117
	7.315	745.395	1098.93	0.957649	1.00962			7.315	345.7	536.594	0.88865	0.862257
	7.392	720.397	1104.18	0.925533	1.01444			7.392	329.72	534.124	0.847572	0.858288
	7.469	735.955	1079.42	0.945521	0.991698			7.469	346.752	517.987	0.891355	0.832357
	7.546	785.865	1120.91	1.00964	1.02981			7.546	344.528	524.553	0.885638	0.842908
	7.623	784.755	1186.95	1.00822	1.09049			7.623	350.792	492.046	0.90174	0.790673
	7.7	783.852	1236.11	1.00706	1.13565			7.7	358.292	491.867	0.921019	0.790385
	7.777	767.693	1234.63	0.986297	1.13429			7.777	364.572	494.497	0.937162	0.794611
	7.854	770.286	1218.71	0.989628	1.11967			7.854	372.412	504.227	0.957316	0.810246
	7.931	779.822	1227.68	1.00188	1.1279			7.931	369.242	506.055	0.949167	0.813184
	8.008	834.462	1211.66	1.07208	1.11319			8.008	360.265	489.981	0.926091	0.787354
	8.085	817.035	1237.46	1.04969	1.13689			8.085	351.417	487.4	0.903346	0.783207
	8.162	817.141	1271.11	1.04983	1.1678			8.162	351.503	504.88	0.903567	0.811296
	8.239	822.987	1239.68	1.05734	1.13893			8.239	351.116	516.209	0.902573	0.8295
	8.316	836.618	1247.13	1.07485	1.14577			8.316	334.805	495.765	0.860644	0.796649
	8.393	849.541	1267.04	1.09145	1.16407			8.393	320.68	502.703	0.824334	0.807797
	8.47	834.394	1277.4	1.07199	1.17359			8.47	324.294	484.03	0.833625	0.777792
	8.547	803.688	1266.34	1.03254	1.16342			8.547	335.742	513.454	0.863053	0.825073
	8.624	796.799	1233.68	1.02369	1.13342			8.624	341.523	528.141	0.877913	0.848674
	8.701	787.654	1265.22	1.01194	1.16239			8.701	334.04	509.947	0.858677	0.819438
	8.778	845.059	1237.57	1.08569	1.13699			8.778	362.621	510.011	0.932147	0.819541
	8.855	829.8	1261.94	1.06609	1.15938			8.855	332.096	512.606	0.85368	0.823711
	8.932	829.117	1280.07	1.06521	1.17604			8.932	338.298	504.33	0.869623	0.810412
	9.009	817.287	1270.65	1.05001	1.16739			9.009	338.434	522.109	0.869973	0.838981
	9.086	782.281	1252.6	1.00504	1.1508			9.086	336.804	490.124	0.865782	0.787584
	9.163	806.779	1255.48	1.03651	1.15345			9.163	347.592	496.303	0.893514	0.797513
	9.24	808.004	1200.14	1.03809	1.10261			9.24	313.257	516.436	0.805253	0.829865
	9.317	832.094	1174.42	1.06904	1.07897			9.317	323.871	479.782	0.832537	0.770965
	9.394	766.258	1168.53	0.984453	1.07356			9.394	339.06	502.622	0.871582	0.807667
	9.471	744.127	1172.58	0.95602	1.07728			9.471	340.452	492.388	0.87516	0.791222
	9.548	767.381	1152.17	0.985896	1.05853			9.548	323.038	491.643	0.830396	0.790025
	9.625	799.113	1138.37	1.02666	1.04585			9.625	323.164	475.035	0.83072	0.763337
	9.702	782.765	1130.28	1.00566	1.03842			9.702	338.666	477.451	0.870569	0.76722
	9.779	749.316	1134.69	0.962687	1.04247			9.779	320.111	476.25	0.822872	0.76529
	9.856	689.775	1083.91	0.886191	0.995823			9.856	348.343	471.659	0.895444	0.757912
	9.933	692.193	1088.94	0.889298	1.00044			9.933	342.285	483.743	0.879872	0.77733
	10.01	714.895	1088.22	0.918464	0.999781			10.01	353.504	494.84	0.908711	0.795162
	10.087	676.135	1115.28	0.868667	1.02464			10.087	334.006	495.437	0.85859	0.796122
	10.164	684.128	1114.86	0.878936	1.02425			10.164	337.238	481.021	0.866898	0.772956
	10.241	691.917	1079.07	0.888943	0.99137			10.241	349.517	469.332	0.898462	0.754173
	10.318	671.73	1034.97	0.863008	0.950861			10.318	346.401	488.923	0.890452	0.785654
	10.395	686.306	1058.76	0.881734	0.972714			10.395	327.06	483.459	0.840735	0.776874
	10.472	665.957	1051.42	0.855591	0.965968			10.472	335.624	482.06	0.862749	0.774626
	10.549	723.554	1024.12	0.929589	0.94089			10.549	350.37	492.995	0.900655	0.792197
	10.626	714.254	1008.03	0.917641	0.926108			10.626	325.577	507.99	0.836923	0.816293
	10.703	703.452	1014.9	0.903763	0.932419			10.703	330.507	504.192	0.849596	0.81019
	10.78	697.816	1007.28	0.896522	0.925417			10.78	339.475	475.071	0.872649	0.763395
	10.857	686.716	1020.75	0.882261	0.937788			10.857	320.312	464.272	0.823388	0.746042
	10.934	679.139	1018.11	0.872527	0.935364			10.934	348.003	488.508	0.89457	0.784987
	11.011	683.155	1029.41	0.877686	0.945744			11.011	329.62	488.478	0.847315	0.784939
	11.088	661.047	986.416	0.849283	0.906248			11.088	347.478	490.304	0.893221	0.787873
	11.165	654.434	986.403	0.840787	0.906236			11.165	334.559	473.644	0.860012	0.761102
	11.242	678.881	957.602	0.872195	0.879776			11.242	347.633	484.433	0.893619	0.778439
	11.319	706.058	983.479	0.907111	0.90355			11.319	347.43	499.773	0.893098	0.803089
	11.396	689.501	1000.54	0.885839	0.919224			11.396	339.475	492.889	0.872649	0.792027
	11.473	667.831	1032.62	0.857999	0.948702			11.473	317.963	494.935	0.81735	0.795315
	11.55	679.391	982.748	0.87285	0.902878			11.55	336.998	502.023	0.866281	0.806705
	11.627	667.977	992.583	0.858186	0.911914			11.627	333.392	486.074	0.857012	0.781076
	11.704	724.234	1011.52	0.930463	0.929311			11.704	332.924	494.889	0.855809	0.795241
	11.781	731.294	1034.04	0.939533	0.949997			11.781	316.74	494.201	0.814206	0.794135
	11.858	725.29	1052.33	0.931819	0.966801			11.858	327.551	479.026	0.841997	0.769751
	11.935	733.181	1054.74	0.941957	0.969019			11.935	333.689	505.603	0.857775	0.812457
	12.012	803.96	1097.79	1.03289	1.00857			12.012	353.659	482.431	0.90911	0.775222
	12.089	795.913	1090.83	1.02255	1.00218			12.089	329.874	479.062	0.847968	0.769808
	12.166	796.187	1111.67	1.0229	1.02132			12.166	340.037	489.145	0.874093	0.786011
	12.243	777.421	1161.05	0.998795	1.06669			12.243	353.366	459.101	0.908356	0.737733
	12.32	787.644	1181.92	1.01193	1.08586			12.32	321.917	466.665	0.827514	0.749888
	12.397	800.213	1157.17	1.02808	1.06313			12.397	311.385	505.415	0.800441	0.812155
	12.474	819.527	1124.42	1.05289	1.03304			12.474	328.621	466.962	0.844747	0.750365
	12.551	819.317	1149.17	1.05262	1.05578			12.551	314.197	465.381	0.807669	0.747824
	12.628	799.39	1149.23	1.02702	1.05583			12.628	308.025	469.355	0.791804	0.75421
	12.705	824.995	1165.79	1.05992	1.07105			12.705	302.296	445.559	0.777077	0.715972
	12.782	845.652	1170.16	1.08645	1.07506			12.782	310.093	462.18	0.79712	0.742681
	12.859	864.89	1146.65	1.11117	1.05346			12.859	321.639	453.906	0.8268	0.729385
	12.936	822.506	1192.03	1.05672	1.09515			12.936	300.707	464.982	0.772992	0.747183
	13.013	836.49	1198.34	1.07468	1.10095			13.013	327.253	459.271	0.841231	0.738006
	13.09	849.479	1192.79	1.09137	1.09585			13.09	327.194	474.067	0.841079	0.761782
	13.167	870.933	1205.62	1.11893	1.10764			13.167	313.069	466.751	0.80477	0.750026
	13.244	857.967	1165.38	1.10228	1.07067			13.244	315.884	461.861	0.812006	0.742168
	13.321	873.031	1115.87	1.12163	1.02518			13.321	320.755	448.594	0.824527	0.720849
	13.398	862.007	1163.58	1.10747	1.06901			13.398	327.695	455.343	0.842367	0.731694
	13.475	855.46	1213.91	1.09906	1.11525			13.475	327.419	460.269	0.841658	0.73961
	13.552	839.407	1222.65	1.07843	1.12329			13.552	319.526	465.553	0.821368	0.748101
	13.629	848.058	1155.58	1.08955	1.06166			13.629	329.401	503.148	0.846752	0.808512
	13.706	833.53	1176.56	1.07088	1.08094			13.706	316.076	463.23	0.812499	0.744368
	13.783	856.052	1213.57	1.09982	1.11494			13.783	324.936	471.789	0.835275	0.758121
	13.86	860.688	1213.24	1.10577	1.11463			13.86	333.981	495.467	0.858526	0.79617
	13.937	846.848	1197.79	1.08799	1.10044			13.937	324.126	472.652	0.833193	0.759508
	14.014	897.074	1224.87	1.15252	1.12532			14.014	320.271	479.812	0.823283	0.771014
	14.091	857.096	1221.24	1.10116	1.12199			14.091	322.759	447.257	0.829679	0.718701
	14.168	820.794	1191.15	1.05452	1.09434			14.168	326.32	458.636	0.838833	0.736986
	14.245	849.394	1180.87	1.09126	1.0849			14.245	324.719	474.163	0.834717	0.761936
	14.322	838.767	1160.45	1.07761	1.06614			14.322	326.077	465.124	0.838208	0.747411
	14.399	858.445	1181.39	1.10289	1.08537			14.399	327.248	446.908	0.841218	0.71814
	14.476	848.419	1139.34	1.09001	1.04674			14.476	331.016	474.932	0.850904	0.763172
	14.553	836.147	1127.92	1.07424	1.03625			14.553	343.702	472.275	0.883514	0.758902
	14.63	827.214	1128.75	1.06277	1.03702			14.63	335.664	498.937	0.862852	0.801746
	14.707	800.958	1159.99	1.02903	1.06572			14.707	339.796	484.196	0.873474	0.778058
	14.784	803.672	1143.86	1.03252	1.0509			14.784	329.136	487.385	0.846071	0.783183
	14.861	780.132	1125.2	1.00228	1.03376			14.861	322.624	496.844	0.829332	0.798382
	14.938	770.192	1086.9	0.989507	0.998567			14.938	319.031	501.523	0.820096	0.805901
	15.015	802.278	1063.53	1.03073	0.977096			15.015	340.085	507.033	0.874217	0.814755
	15.092	789.079	1090.89	1.01377	1.00223			15.092	350.923	504.512	0.902077	0.810704
	15.169	808.467	1105.45	1.03868	1.01561			15.169	341.307	524.968	0.877358	0.843575
	15.246	808.167	1120.34	1.0383	1.02929			15.246	345.63	504.637	0.88847	0.810905
	15.323	851.337	1139.46	1.09376	1.04685			15.323	325.834	506.475	0.837583	0.813859
	15.4	879.166	1152.09	1.12951	1.05845			15.4	337.032	513.307	0.866369	0.824837
	15.477	863.908	1142.58	1.10991	1.04972			15.477	327.102	505.262	0.840843	0.811909
	15.554	839.477	1133.76	1.07852	1.04162			15.554	329.015	506.465	0.84576	0.813843
	15.631	819.489	1130.35	1.05284	1.03848			15.631	333.904	523.121	0.858328	0.840607
	15.708	806.956	1131.47	1.03674	1.03952			15.708	342.533	509.995	0.880509	0.819515
	15.785	805.479	1123.26	1.03484	1.03197			15.785	347.963	542.133	0.894468	0.871158
	15.862	802.706	1111.07	1.03128	1.02078			15.862	361.457	556.594	0.929155	0.894395
	15.939	818.398	1129.45	1.05144	1.03766			15.939	354.291	574.494	0.910734	0.923159
	16.016	822.765	1148.79	1.05705	1.05543			16.016	354.063	578.533	0.910148	0.929649
	16.093	859.087	1181.2	1.10372	1.0852			16.093	352.99	556.478	0.90739	0.894209
	16.17	884.023	1209.95	1.13575	1.11161			16.17	379.864	569.952	0.976472	0.91586
	16.247	871.357	1216.72	1.11948	1.11784			16.247	359.305	576.682	0.923623	0.926675
	16.324	860.635	1188.09	1.1057	1.09154			16.324	389.838	587.87	1.00211	0.944653
	16.401	877.266	1226.26	1.12707	1.1266			16.401	374.75	598.848	0.963326	0.962293
	16.478	895.415	1215.69	1.15039	1.11689			16.478	379.656	598.464	0.975937	0.961676
	16.555	897.441	1199.26	1.15299	1.10179			16.555	379.106	589.747	0.974523	0.947669
	16.632	947.346	1252.27	1.21711	1.15049			16.632	372.719	613.417	0.958105	0.985705
	16.709	1002.37	1249.42	1.28779	1.14788			16.709	424.544	616.087	1.09133	0.989995
	16.786	938.263	1238.64	1.20544	1.13797			16.786	406.324	634.75	1.04449	1.01998
	16.863	894.269	1265.55	1.14892	1.1627			16.863	394.158	637.113	1.01322	1.02378
	16.94	921.553	1246.13	1.18397	1.14486			16.94	398.282	658.496	1.02382	1.05814
	17.017	948.362	1198.53	1.21841	1.10113			17.017	396.772	648.432	1.01994	1.04197
	17.094	922.157	1204.94	1.18475	1.10701			17.094	394.613	628.236	1.01439	1.00952
	17.171	933.686	1242.39	1.19956	1.14142			17.171	383.081	567.846	0.984741	0.912476
	17.248	937.543	1226.04	1.20451	1.1264			17.248	384.951	557.827	0.989548	0.896377
	17.325	950.743	1210.65	1.22147	1.11226			17.325	379.017	544.808	0.974294	0.875456
	17.402	918.901	1226.15	1.18056	1.1265			17.402	383.963	550.307	0.987009	0.884293
	17.479	923.387	1217.79	1.18633	1.11882			17.479	374.204	547.811	0.961922	0.880282
	17.556	910.181	1207.66	1.16936	1.10951			17.556	345.322	525.198	0.887679	0.843945
	17.633	966.964	1207.15	1.24231	1.10905			17.633	362.06	512.059	0.930705	0.822832
	17.71	977.613	1198.2	1.25599	1.10082			17.71	366.78	512.315	0.942838	0.823243
	17.787	972.054	1186.76	1.24885	1.09031			17.787	356.252	523.707	0.915775	0.841549
	17.864	1003.52	1283.12	1.28928	1.17884			17.864	348.939	519.557	0.896977	0.83488
	17.941	1006.6	1305.77	1.29323	1.19965			17.941	358.164	519.224	0.92069	0.834345
	18.018	1000.26	1305.14	1.28509	1.19907			18.018	360.389	574.053	0.92641	0.92245
	18.095	1010.14	1289.17	1.29778	1.1844			18.095	374.457	590.501	0.962573	0.948881
	18.172	991.606	1260.32	1.27397	1.15789			18.172	396.822	603.074	1.02006	0.969084
	18.249	951.463	1258.59	1.2224	1.1563			18.249	406.89	634.257	1.04594	1.01919
	18.326	982.989	1264.96	1.2629	1.16216			18.326	386.376	632.283	0.993211	1.01602
	18.403	940.063	1228.48	1.20775	1.12864			18.403	398.762	688.068	1.02505	1.10566
	18.48	916.896	1222.63	1.17799	1.12327			18.48	407.465	667.73	1.04742	1.07298
	18.557	911.319	1225.7	1.17082	1.12609			18.557	408.633	662.233	1.05042	1.06415
	18.634	892.052	1214.4	1.14607	1.1157			18.634	399.706	700.66	1.02748	1.1259
	18.711	914.979	1210.22	1.17552	1.11186			18.711	410.274	711.34	1.05464	1.14306
	18.788	956.341	1221.97	1.22866	1.12266			18.788	433.452	712.299	1.11422	1.1446
	18.865	919.157	1231.14	1.18089	1.13108			18.865	451.919	712.372	1.1617	1.14472
	18.942	894.436	1260.29	1.14913	1.15787			18.942	417.122	704.737	1.07225	1.13245
	19.019	891.832	1241.54	1.14578	1.14064			19.019	416.789	710.672	1.07139	1.14198
	19.096	908.388	1208.62	1.16706	1.11039			19.096	454.422	753.003	1.16813	1.21001
	19.173	907.272	1219	1.16562	1.11993			19.173	458.601	719.844	1.17887	1.15672
	19.25	912.947	1166.39	1.17291	1.07159			19.25	420.988	694.414	1.08218	1.11586
	19.327	918.998	1138.31	1.18069	1.0458			19.327	432.957	706.787	1.11295	1.13574
	19.404	891.714	1102.35	1.14563	1.01276			19.404	469.921	737.083	1.20797	1.18442
	19.481	900.7	1149.6	1.15718	1.05617			19.481	448.893	733.022	1.15392	1.1779
	19.558	875.585	1114.66	1.12491	1.02407			19.558	422.478	743.158	1.08601	1.19419
	19.635	871.507	1088.76	1.11967	1.00027			19.635	425.206	741.172	1.09303	1.191
	19.712	874.026	1073.56	1.12291	0.98631			19.712	464.98	795.487	1.19527	1.27827
	19.789	847.527	1056.84	1.08886	0.970951			19.789	430.789	781.798	1.10738	1.25628
	19.866	833.142	1044.67	1.07038	0.959771			19.866	478.134	780.366	1.22908	1.25398
	19.943	846.827	1046.86	1.08796	0.961782			19.943	487.091	766.267	1.25211	1.23132
	20.02	817.004	1044.39	1.04965	0.959508			20.02	473.347	791.755	1.21678	1.27228
	20.097	801.942	1029.89	1.0303	0.946194			20.097	456.97	782.883	1.17468	1.25802
	20.174	784.328	1001.06	1.00767	0.919702			20.174	476.295	761.429	1.22436	1.22355
	20.251	784.597	1022.67	1.00801	0.939556			20.251	504.842	785.562	1.29774	1.26233
	20.328	770.834	1007.24	0.990332	0.92538			20.328	480.416	802.06	1.23495	1.28884
	20.405	798.08	1040.63	1.02534	0.956053			20.405	466.808	789.917	1.19997	1.26932
	20.482	819.03	1055.7	1.05225	0.969903			20.482	470.528	805.265	1.20953	1.29399
	20.559	792.944	1042.23	1.01874	0.957526			20.559	480.655	820.713	1.23556	1.31881
	20.636	823.559	1062.14	1.05807	0.975818			20.636	454.841	794.517	1.16921	1.27672
	20.713	816.163	1053.29	1.04857	0.967689			20.713	487.891	806.518	1.25416	1.296
	20.79	814.258	1035.4	1.04612	0.951255			20.79	483.965	800.936	1.24407	1.28703
	20.867	810.598	1063.47	1.04142	0.977044			20.867	467.674	804.8	1.20219	1.29324
	20.944	830.389	1074.81	1.06685	0.987462			20.944	476.537	779.168	1.22498	1.25205
	21.021	835.532	1032.28	1.07345	0.94838			21.021	484.588	816.229	1.24567	1.3116
	21.098	820.916	1053.56	1.05468	0.967933			21.098	501.152	828.09	1.28825	1.33066
	21.175	821.064	1082.4	1.05487	0.994435			21.175	507.755	829.208	1.30523	1.33246
	21.252	854.946	1111.6	1.0984	1.02125			21.252	508.036	791.785	1.30595	1.27233
	21.329	877.948	1121.57	1.12795	1.03042			21.329	497.234	823.094	1.27818	1.32264
	21.406	836.675	1140.94	1.07492	1.04821			21.406	522.268	854.314	1.34253	1.3728
	21.483	810.951	1127.57	1.04187	1.03593			21.483	515.071	805.177	1.32403	1.29385
	21.56	811.093	1126.72	1.04206	1.03515			21.56	513.81	798.035	1.32079	1.28237
	21.637	859.657	1124.22	1.10445	1.03286			21.637	520.742	833.966	1.33861	1.34011
	21.714	842.394	1158.32	1.08227	1.06419			21.714	532.435	832.621	1.36867	1.33795
	21.791	828.625	1157.62	1.06458	1.06354			21.791	521.139	823.063	1.33963	1.32259
	21.868	876.241	1158.63	1.12575	1.06446			21.868	546.044	823.065	1.40365	1.32259
	21.945	913.348	1159.45	1.17343	1.06522			21.945	535.582	837.377	1.37676	1.34559
	22.022	897.437	1197.6	1.15299	1.10027			22.022	510.285	833.8	1.31173	1.33984
	22.099	929.651	1174.71	1.19437	1.07924			22.099	509.591	820.254	1.30995	1.31807
	22.176	945.197	1208.71	1.21435	1.11047			22.176	518.489	779.379	1.33282	1.25239
	22.253	933.905	1203.91	1.19984	1.10607			22.253	524.41	781.029	1.34804	1.25504
	22.33	924.459	1202.08	1.1877	1.10438			22.33	482.359	820.871	1.23994	1.31906
	22.407	910.599	1235.35	1.1699	1.13495			22.407	498.573	803.279	1.28162	1.2908
	22.484	899.942	1234.59	1.1562	1.13425			22.484	519.799	804.437	1.33619	1.29266
	22.561	910.393	1238.32	1.16963	1.13768			22.561	552.219	846.794	1.41952	1.36072
	22.638	927.633	1263.04	1.19178	1.16039			22.638	536.908	881.244	1.38017	1.41608
	22.715	927.712	1242.85	1.19188	1.14184			22.715	528.929	873.607	1.35966	1.40381
	22.792	907.195	1243.37	1.16552	1.14232			22.792	525.713	894.079	1.35139	1.4367
	22.869	929.921	1278.44	1.19472	1.17454			22.869	521.768	904.954	1.34125	1.45418
	22.946	937.463	1255.46	1.20441	1.15343			22.946	563.156	923.752	1.44764	1.48438
	23.023	935.888	1259	1.20239	1.15668			23.023	590.87	920.85	1.51888	1.47972
	23.1	969.051	1289.27	1.24499	1.18449			23.1	562.765	925.495	1.44663	1.48719
	23.177	984.915	1334.12	1.26537	1.22569			23.177	545.987	962.324	1.4035	1.54637
	23.254	1106.03	1377.03	1.42098	1.26512			23.254	546.894	994.818	1.40584	1.59858
	23.331	1137.05	1436.82	1.46083	1.32005			23.331	565.382	950.26	1.45336	1.52698
	23.408	1301.91	1546.11	1.67263	1.42045			23.408	579.666	1033.45	1.49008	1.66067
	23.485	1469.98	1641.86	1.88857	1.50842			23.485	576.4	1070.44	1.48168	1.72009
	23.562	1508.52	1759.22	1.93807	1.61624			23.562	579.637	1120.78	1.49	1.80099
	23.639	1526.21	1809.02	1.96081	1.662			23.639	550.98	1220.1	1.41634	1.96059
	23.716	1435.58	1667.33	1.84436	1.53183			23.716	560.234	1322.64	1.44013	2.12536
	23.793	1210.62	1451.96	1.55535	1.33396			23.793	573.609	1362.27	1.47451	2.18903
	23.87	963.876	1246.52	1.23834	1.14521			23.87	559.045	1499.72	1.43707	2.40991
	23.947	729.641	1056.6	0.937409	0.970729			23.947	546.025	1521.02	1.4036	2.44414
	24.024	629.419	884.247	0.808649	0.812383			24.024	520.691	1493.32	1.33848	2.39963
	24.101	538.079	791.627	0.691299	0.72729			24.101	517.198	1496.14	1.3295	2.40417
	24.178	467.691	714.576	0.600868	0.656501			24.178	484.705	1364.15	1.24597	2.19207
	24.255	400.391	644.894	0.514404	0.592482			24.255	441.109	1223.04	1.13391	1.96531
	24.332	334.709	564.245	0.430019	0.518388			24.332	445.992	1025.7	1.14646	1.6482
	24.409	282.079	523.674	0.362402	0.481114			24.409	389.879	870.392	1.00222	1.39864
	24.486	260.487	468.509	0.334662	0.430432			24.486	342.233	722.383	0.879738	1.1608
	24.563	222.653	451.31	0.286054	0.414631			24.563	311.297	567.19	0.800215	0.911422
	24.64	190.212	417.146	0.244376	0.383244			24.64	284.703	476.259	0.731853	0.765304
	24.717	165.606	373.755	0.212763	0.343379			24.717	277.298	401.639	0.712817	0.645397
	24.794	167.124	336.38	0.214713	0.309042			24.794	266.275	364.169	0.684482	0.585186
	24.871	161.18	302.167	0.207077	0.277609			24.871	249.315	349.595	0.640885	0.561767
	24.948	139.878	283.155	0.179709	0.260143			24.948	232.986	314.653	0.59891	0.505618
	25.025	119.251	261.131	0.153208	0.239908			25.025	218.58	292.682	0.561878	0.470313

## Sheet: Data_Fig2A
Figure 2 A: Pollen germination efficiency
	Col-0	gef11t1	gef11c1	gef12t1	gef12cΔ1	gef8cΔ1	gef8cΔ2	gef9t1	gef9cΔ1	gef8c1 gef11c1	gef8c1 gef12c1	gef9t1 gef11t1	gef9t1 gef12t1	gef8cΔ1 gef9t1	gef8cΔ3 gef9cΔ2	gef9t1 gef11t1 gef12t1	gef8c3 gef9c2 gef11c2	gef8cΔ1 gef9t1 gef12t1	gef8c3 gef9c2 gef12c2	mCit-GEF8 in gef8c1		ANOVA comparison with Tukey's test		p-value (threshold 0.05)		ANOVA comparison with Tukey's test		p-value (threshold 0.05)		ANOVA comparison with Tukey's test		p-value (threshold 0.05)		ANOVA comparison with Tukey's test		p-value (threshold 0.05)		ANOVA comparison with Tukey's test		p-value (threshold 0.05)
	0.82	0.81	0.931034	0.56	0.73	0.5	0.6	0.62	0.54	0.92	0.67	0.93	0.44	0.21	0.3	0.75	0.216981	0.02	0.0155039	0.87		Col-0	gef11t1	>0.9999		gef11c1	gef12t1	0.0267		gef12cΔ1	gef8cΔ1	0.2403		gef9t1	gef9cΔ1	0.0002		gef9-t1 gef11-11	gef9t1 gef12t1	0.0386
	0.82	0.85	0.862903	0.6	0.73	0.51	0.62	0.69	0.61	0.75	0.68	0.7	0.41	0.31	0.6	0.75	0.298611	0.02	0.012987	0.77			gef11-c1	>0.9999			gef12cΔ1	0.8097			gef8cΔ2	0.5524			gef8-c1 gef11-c1	>0.9999			gef8cΔ1 gef9t1	<0.0001
	0.78	0.92	0.915094	0.62	0.66	0.69	0.65	0.68	0.51	0.91	0.52	0.91	0.64	0.26	0.64	0.86	0.338583	0.01	0.00502513	0.89			gef12t1	0.0048			gef8cΔ1	<0.0001			gef9t1	>0.9999			gef8c1 gef12c1	0.9477			gef8cΔ3 gef9cΔ2	<0.0001
	0.81	0.88	0.897436	0.7	0.81	0.64	0.67	0.85	0.53	0.83	0.72	0.89	0.61	0.21	0.56	0.82	0.101695	0.01	0.0111732	0.79			gef12cΔ1	0.8171			gef8cΔ2	0.0009			gef9cΔ1	0.0055			gef9-t1 gef11-11	0.9999			gef9t1 gef11t1 gef12t1	0.9994
	0.8	0.82	0.852941	0.73	0.88	0.66	0.65	0.84	0.56	0.81	0.85	0.82	0.69	0.14	0.55	0.64	0.147651	0.01	0	0.81			gef8cΔ1	<0.0001			gef9t1	0.7761			gef8-c1 gef11-c1	>0.9999			gef9t1 gef12t1	0.2101			gef8c3 gef9c2 gef11c2	<0.0001
	0.83	0.89	0.919355	0.84	0.86	0.67	0.65	0.87	0.53	0.8	0.77	0.81	0.73	0.28	0.37	0.83	0.308108	0.02	0.00395257	0.83			gef8cΔ2	<0.0001			gef9cΔ1	<0.0001			gef8c1 gef12c1	0.9972			gef8cΔ1 gef9t1	<0.0001			gef8cΔ1 gef9t1 gef12t1	<0.0001
	0.85	0.82		0.83		0.63		0.75					0.79	0.29	0.232759			0.02					gef9t1	0.6839			gef8-c1 gef11-c1	>0.9999			gef9-t1 gef11-11	0.9997			gef8cΔ3 gef9cΔ2	<0.0001			gef8c3 gef9c2 gef12c2	<0.0001
	0.88	0.82				0.7		0.81					0.78	0.42	0.136364			0.02					gef9cΔ1	<0.0001			gef8c1 gef12c1	0.0536			gef9t1 gef12t1	0.672			gef9t1 gef11t1 gef12t1	>0.9999			mCit-GEF8 in gef8c1	>0.9999
	0.84	0.91				0.66		0.82					0.85	0.56	0.272727			0.02					gef8-c1 gef11-c1	>0.9999			gef9-t1 gef11-11	>0.9999			gef8cΔ1 gef9t1	<0.0001			gef8c3 gef9c2 gef11c2	<0.0001		gef9t1 gef12t1	gef8cΔ1 gef9t1	<0.0001
	0.92							0.87						0.45	0.238806								gef8c1 gef12c1	0.0173			gef9t1 gef12t1	0.0007			gef8cΔ3 gef9cΔ2	<0.0001			gef8cΔ1 gef9t1 gef12t1	<0.0001			gef8cΔ3 gef9cΔ2	<0.0001
	0.89							0.89						0.5	0.292857								gef9-t1 gef11-11	>0.9999			gef8cΔ1 gef9t1	<0.0001			gef9t1 gef11t1 gef12t1	>0.9999			gef8c3 gef9c2 gef12c2	<0.0001			gef9t1 gef11t1 gef12t1	0.7197
	0.86													0.42	0.278409								gef9t1 gef12t1	<0.0001			gef8cΔ3 gef9cΔ2	<0.0001			gef8c3 gef9c2 gef11c2	<0.0001			mCit-GEF8 in gef8c1	>0.9999			gef8c3 gef9c2 gef11c2	<0.0001
	0.9													0.59									gef8cΔ1 gef9t1	<0.0001			gef9t1 gef11t1 gef12t1	0.7723			gef8cΔ1 gef9t1 gef12t1	<0.0001		gef9cΔ1	gef8-c1 gef11-c1	<0.0001			gef8cΔ1 gef9t1 gef12t1	<0.0001
	0.83																						gef8cΔ3 gef9cΔ2	<0.0001			gef8c3 gef9c2 gef11c2	<0.0001			gef8c3 gef9c2 gef12c2	<0.0001			gef8c1 gef12c1	0.3336			gef8c3 gef9c2 gef12c2	<0.0001
	0.8																						gef9t1 gef11t1 gef12t1	0.7703			gef8cΔ1 gef9t1 gef12t1	<0.0001			mCit-GEF8 in gef8c1	>0.9999			gef9-t1 gef11-11	<0.0001			mCit-GEF8 in gef8c1	0.1028
	0.92																						gef8c3 gef9c2 gef11c2	<0.0001			gef8c3 gef9c2 gef12c2	<0.0001		gef8cΔ1	gef8cΔ2	>0.9999			gef9t1 gef12t1	0.7425		gef8cΔ1 gef9t1	gef8cΔ3 gef9cΔ2	>0.9999
	0.77																						gef8cΔ1 gef9t1 gef12t1	<0.0001			mCit-GEF8 in gef8c1	0.9991			gef9t1	0.0269			gef8cΔ1 gef9t1	0.0105			gef9t1 gef11t1 gef12t1	<0.0001
	0.95283																						gef8c3 gef9c2 gef12c2	<0.0001		gef12t1	gef12cΔ1	0.9914			gef9cΔ1	0.9822			gef8cΔ3 gef9cΔ2	0.0379			gef8c3 gef9c2 gef11c2	0.5199
	0.966102																						mCit-GEF8 in gef8c1	>0.9999			gef8cΔ1	0.9965			gef8-c1 gef11-c1	0.0072			gef9t1 gef11t1 gef12t1	0.0069			gef8cΔ1 gef9t1 gef12t1	<0.0001
	0.981481																					gef11t1	gef11-c1	>0.9999			gef8cΔ2	>0.9999			gef8c1 gef12c1	0.9955			gef8c3 gef9c2 gef11c2	<0.0001			gef8c3 gef9c2 gef12c2	<0.0001
	0.930233																						gef12t1	0.0956			gef9t1	0.8806			gef9-t1 gef11-11	0.0044			gef8cΔ1 gef9t1 gef12t1	<0.0001			mCit-GEF8 in gef8c1	<0.0001
	0.942623																						gef12cΔ1	0.9877			gef9cΔ1	0.3202			gef9t1 gef12t1	>0.9999			gef8c3 gef9c2 gef12c2	<0.0001		gef8cΔ3 gef9cΔ2	gef9t1 gef11t1 gef12t1	<0.0001
	0.963235																						gef8cΔ1	0.0001			gef8-c1 gef11-c1	0.4635			gef8cΔ1 gef9t1	<0.0001			mCit-GEF8 in gef8c1	0.0001			gef8c3 gef9c2 gef11c2	0.3123
ANOVA-Group	A	A B C	A B	C G	A B C D E F	F G	E G	A B C D E	G	A B C D	B G	A B C	D G	H	H	A B C D E F	H	I	I	A B C D E			gef8cΔ2	0.0034			gef8c1 gef12c1	>0.9999			gef8cΔ3 gef9cΔ2	<0.0001		gef8-c1 gef11-c1	gef8c1 gef12c1	0.5987			gef8cΔ1 gef9t1 gef12t1	<0.0001
																							gef9t1	0.9877			gef9-t1 gef11-11	0.3734			gef9t1 gef11t1 gef12t1	0.2772			gef9-t1 gef11-11	>0.9999			gef8c3 gef9c2 gef12c2	<0.0001
																							gef9cΔ1	<0.0001			gef9t1 gef12t1	>0.9999			gef8c3 gef9c2 gef11c2	<0.0001			gef9t1 gef12t1	0.0581			mCit-GEF8 in gef8c1	<0.0001
																							gef8-c1 gef11-c1	>0.9999			gef8cΔ1 gef9t1	<0.0001			gef8cΔ1 gef9t1 gef12t1	<0.0001			gef8cΔ1 gef9t1	<0.0001		gef9t1 gef11t1 gef12t1	gef8c3 gef9c2 gef11c2	<0.0001
																							gef8c1 gef12c1	0.1768			gef8cΔ3 gef9cΔ2	<0.0001			gef8c3 gef9c2 gef12c2	<0.0001			gef8cΔ3 gef9cΔ2	<0.0001			gef8cΔ1 gef9t1 gef12t1	<0.0001
																							gef9-t1 gef11-11	>0.9999			gef9t1 gef11t1 gef12t1	0.9948			mCit-GEF8 in gef8c1	0.0148			gef9t1 gef11t1 gef12t1	0.9999			gef8c3 gef9c2 gef12c2	<0.0001
																							gef9t1 gef12t1	0.0026			gef8c3 gef9c2 gef11c2	<0.0001		gef8cΔ2	gef9t1	0.1797			gef8c3 gef9c2 gef11c2	<0.0001			mCit-GEF8 in gef8c1	>0.9999
																							gef8cΔ1 gef9t1	<0.0001			gef8cΔ1 gef9t1 gef12t1	<0.0001			gef9cΔ1	0.9743			gef8cΔ1 gef9t1 gef12t1	<0.0001		gef8c3 gef9c2 gef11c2	gef8cΔ1 gef9t1 gef12t1	0.0029
																							gef8cΔ3 gef9cΔ2	<0.0001			gef8c3 gef9c2 gef12c2	<0.0001			gef8-c1 gef11-c1	0.0488			gef8c3 gef9c2 gef12c2	<0.0001			gef8c3 gef9c2 gef12c2	0.0069
																							gef9t1 gef11t1 gef12t1	0.9809			mCit-GEF8 in gef8c1	0.6069			gef8c1 gef12c1	0.9999			mCit-GEF8 in gef8c1	>0.9999			mCit-GEF8 in gef8c1	<0.0001
																							gef8c3 gef9c2 gef11c2	<0.0001							gef9-t1 gef11-11	0.0333		gef8c1 gef12c1	gef9-t1 gef11-11	0.5062		gef8cΔ1 gef9t1 gef12t1	gef8c3 gef9c2 gef12c2	>0.9999
																							gef8cΔ1 gef9t1 gef12t1	<0.0001							gef9t1 gef12t1	>0.9999			gef9t1 gef12t1	>0.9999			mCit-GEF8 in gef8c1	<0.0001
																							gef8c3 gef9c2 gef12c2	<0.0001							gef8cΔ1 gef9t1	<0.0001			gef8cΔ1 gef9t1	<0.0001		gef8c3 gef9c2 gef12c2	mCit-GEF8 in gef8c1	<0.0001
																							mCit-GEF8 in gef8c1	>0.9999							gef8cΔ3 gef9cΔ2	<0.0001			gef8cΔ3 gef9cΔ2	<0.0001
																															gef9t1 gef11t1 gef12t1	0.5987			gef9t1 gef11t1 gef12t1	0.9984
																															gef8c3 gef9c2 gef11c2	<0.0001			gef8c3 gef9c2 gef11c2	<0.0001
																															gef8cΔ1 gef9t1 gef12t1	<0.0001			gef8cΔ1 gef9t1 gef12t1	<0.0001
																															gef8c3 gef9c2 gef12c2	<0.0001			gef8c3 gef9c2 gef12c2	<0.0001
																															mCit-GEF8 in gef8c1	0.0836			mCit-GEF8 in gef8c1	0.732

## Sheet: Data_Fig2C, S4
Figure 2C & S4: Pollen germination efficiency
			F1 Progeny genotype			Mutant frequency [50%]	Chi2 test to expected 50% frequency <0.05)
			mutant	WT	total n
	Col-0 x	gef8-c1+-	43	46	89	48.3146	0.750485
		gef9-t1+-	51	42	93	54.8387	0.350688
		gef8-c1+-/gef9-t1	83	96	179	46.3687	0.331217
		gef8-c1/gef9-t1+-	95	92	187	50.8021	0.826353
		gef8-c3+-/gef9-c2	85	95	180	47.2222	0.456057
		gef8-c3/gef9-c2+-	79	103	182	43.4066	0.07524
		gef8-c1/gef12-c1+-	124	149	273	45.4212	0.130262
		gef8c1/gef9t1+-/gef12	97	180	277	35.0181	<0.0001
		gef8c1/gef9t1/gef12+-	42	144	186	22.5806	<0.0001
	gef8-c1+-	x Col-0	45	47	92	48.913	0.834827
	gef9-t1+-		47	47	94	50	>0.9999
	gef12-t1+-		92	92	184	50	>0.9999
	gef8-c1/gef9-t1+-		95	83	178	53.3708	0.368419
	gef8-c1+-/gef9-t1		88	64	152	57.8947	0.0515759
	gef8-c3/gef9-c2+-		39	54	93	41.9355	0.119844
	gef8-c3+-/gef9-c2		41	47	88	46.5909	0.522431
	gef8-c1/gef12-c1+-		87	98	185	47.027	0.418667
	gef8c1/gef9t1+-/gef12		44	44	88	50	0.230139
	gef8c1/gef9t1/gef12+-		96	90	186	51.6129	0.65998

## Sheet: Data_FigS6
Figure S6: Protein polarization of truncated and chimera GEFs during pollen germination
	Time [min]	Ratios (pollen germination site / pollen center), normalized to average of 5 data points before germination																					Average per timepoint	Threshold 2x StErr + 1
		green = ratio over threshold; time 0 = pollen tube outgrowth
		Pollen 1	Pollen 2	Pollen 3	Pollen 4	Pollen 5	Pollen 6	Pollen 7	Pollen 8	Pollen 9	Pollen 10
Gef8p::mCit-GEF8ΔN	-15	0.913636	1.00157	1.07814	1.04433	0.999556	0.856723	1.11468			1.2824												1.03638	1.16023
	-14.5	0.852371	0.991758	1.0697	1.06607	1.09628	0.889102	1.15874			1.29096												1.05187	1.16023
	-14	0.940611	1.13415	1.02467	0.948826	1.03172	0.888907	1.24567	0.867415		1.54715												1.0699	1.16023
	-13.5	0.93654	1.00741	0.910165	0.956933	1.08282	0.822918	1.15619	0.901687		1.74299												1.05752	1.16023
	-13	0.896272	1.05366	0.881513	0.891497	1.01498	0.818816	1.26395	0.90258	1.09346	1.51186												1.03286	1.16023
	-12.5	0.903226	0.9756	0.963216	0.921856	1.06403	0.867467	1.3839	0.832217	1.14339	1.26307												1.0318	1.16023
	-12	0.904671	1.0711	0.976606	0.96546	1.09779	0.865427	1.37478	0.807055	1.04559	1.17129												1.02798	1.16023
	-11.5	0.928433	0.960121	1.04614	0.949313	1.03332	0.904854	1.24913	0.844149	0.977402	1.09106												0.998391	1.16023
	-11	1.00571	1.13221	1.12954	1.01822	1.00752	0.863214	1.22052	0.834488	0.947737	1.21258												1.03718	1.16023
	-10.5	0.965624	1.04226	1.13197	1.08524	1.03161	0.894419	1.08979	0.802553	1.06635	1.21478												1.03246	1.16023
	-10	1.00493	1.06182	0.986314	1.16422	1.10734	0.899936	1.09586	1.11816	0.962927	1.16599												1.05675	1.16023
	-9.5	0.928754	0.964174	0.886438	1.19788	1.07707	1.0476	1.05384	1.2063	1.12201	1.12405												1.06081	1.16023
	-9	0.864661	1.08949	0.967802	1.18494	1.07386	0.999383	1.04608	0.999117	1.24484	1.25698												1.07272	1.16023
	-8.5	0.838203	0.967333	1.04642	1.11301	1.1926	1.12713	0.906502	0.939832	1.17765	1.32184												1.06305	1.16023
	-8	0.907221	1.08405	1.03138	1.13058	1.19193	1.15307	0.994153	1.18111	1.2707	1.47473												1.14189	1.16023
	-7.5	0.922413	1.092	0.976672	1.16503	1.22089	1.22212	1.02974	1.12262	1.31351	1.52544												1.15904	1.16023
	-7	0.856727	0.97446	1.03224	1.10119	1.07992	1.24886	1.13158	1.0218	1.32064	1.4777												1.12451	1.16023
	-6.5	0.823265	1.04896	1.01274	1.06156	1.05392	1.396	1.08819	1.02547	1.40473	1.32036												1.12352	1.16023
	-6	0.888439	1.06656	1.02875	1.04976	1.10845	1.28423	1.18015	0.981358	1.53962	1.15935												1.12867	1.16023
	-5.5	0.891365	0.966281	1.05193	1.01151	1.03481	1.20528	1.06233	0.994807	1.38049	0.988387												1.05872	1.16023
	-5	0.879262	1.07609	1.10875	0.99513	1.07386	1.2369	1.00394	1.01375	1.33334	0.982016												1.0703	1.16023
	-4.5	1.00723	1.11387	1.00557	1.01814	1.06395	1.22258	0.968227	0.984614	1.32745	0.918809												1.06305	1.16023
	-4	0.863166	1.02994	1.02122	1.06017	1.05836	1.13057	0.936759	1.04364	1.63041	0.99468												1.07689	1.16023
	-3.5	0.934922	0.994105	1.02646	1.00896	1.07004	1.15204	1.02875	1.04352	1.75713	1.11611												1.1132	1.16023
	-3	1.00278	1.04111	0.91318	1.01955	1.06553	1.0692	1.16908	0.968058	1.59418	1.2106												1.10533	1.16023
	-2.5	0.911776	1.00264	0.935084	0.96917	1.01144	1.05771	1.50681	1.08555	1.58256	1.19137												1.12541	1.16023
	-2	0.952012	0.93125	0.96491	1.02474	0.975795	1.00429	1.53861	1.01332	1.72827	1.23887												1.13721	1.16023
	-1.5	1.07322	0.955983	1.04121	0.972719	1.01417	1.07131	1.57076	1.01343	1.6563	1.14879												1.15179	1.16023
	-1	1.0459	1.07857	1.02495	1.02058	1.09939	0.943131	1.52804	1.0535	1.70377	1.17247												1.16703	1.16023
	-0.5	1.01709	1.03155	1.03385	1.01279	0.899201	0.923561	1.56161	1.08811	1.50508	1.09197												1.11648	1.16023
	0	1.06265	1.04359	1.12255	0.995389	0.990108	1.26547	1.40385	0.994292	1.26852	1.20407												1.13505	1.16023
	0.5	1.03143	1.10564	1.07955	0.968626	1.03208	1.25687	1.16119	1.07645	1.49474	1.11293												1.13195	1.16023
	1	1.09389	1.16008	1.01589	0.94696	1.00047	1.22939	1.15744	1.11347	1.38043	1.2016												1.12996	1.16023
	1.5	0.938201	1.2082	0.895224	0.87901	0.959393	1.28109	1.2149	1.42117	1.35111	1.18284												1.13312	1.16023
	2	0.888839	1.09221	0.957611		1.00185	1.30178	1.24465	1.65162	1.17119	1.21452												1.16936	1.16023
	2.5	0.907759	1.0549	0.931362		1.00584	1.33226	1.14087	1.7142	1.15365	1.13671												1.15306	1.16023
	3	1.03519	1.05982	0.904018		1.00235	1.28914	1.13791	1.77584	1.14973	1.14886												1.16698	1.16023
	3.5	1.06857	1.11743	0.944579		1.02308	1.31923	1.10264	1.81188	1.05977	1.02486												1.16356	1.16023
	4	0.991957	1.11012	0.97886		1.01559	1.25229	1.05407	1.80106	1.01167	1.0292												1.13831	1.16023
	4.5	0.962955	1.03236	0.992825		1.01715	1.27083	1.07062	1.90277	1.08069	1.00291												1.14812	1.16023
	5	1.03374	0.98186	0.934026		0.97677	1.30977	1.1503	2.04651	0.912669	0.965682												1.1457	1.16023
	Time [min]	Ratios (pollen germination site / pollen center), normalized to average of 5 data points before germination																					Average per timepoint	Threshold 2x StErr + 1
		green = ratio over threshold; time 0 = pollen tube outgrowth
		Pollen 1	Pollen 2	Pollen 3	Pollen 4	Pollen 5	Pollen 6	Pollen 7	Pollen 8	Pollen 9	Pollen 10	Pollen 11	Pollen 12	Pollen 13
Gef8p::mCit-GEF8ΔC	-15	1.0521		0.967277	0.887076	1.05192	0.982864	1.0584	1.08581	1.46428	0.797246	0.994964	1.15674	0.744577									1.02027	1.16023
	-14.5	1.07087		0.982379	0.919094	0.994841	0.971584	1.00983	1.06471	1.7007	0.905627	1.07636	1.19639	0.688859									1.04844	1.16023
	-14	0.977014		0.937753	0.946003	1.02077	0.992646	1.08339	0.936937	1.47669	0.899781	1.07097	1.02314	0.704663									1.00581	1.16023
	-13.5	1.09552		1.00418	1.01979	1.14173	1.05499	1.14765	0.979416	1.40152	1.05055	0.99562	0.974084	0.712657									1.04814	1.16023
	-13	1.0557	1.08875	0.97779	1.00219	1.00817	1.03647	1.08963	0.965025	1.23708	1.00623	0.990718	0.956252	0.758801									1.01329	1.16023
	-12.5	1.08676	1.04309	0.924914	1.10793	1.10341	0.978798	1.01736	1.03357	1.07752	1.01616	1.04267	0.97873	0.715098									1.00969	1.16023
	-12	1.13602	1.14737	0.91284	1.09438	1.10022	1.05842	1.0476	1.13083	1.00634	1.03409	1.13828	0.890577	0.725857									1.03253	1.16023
	-11.5	1.10987	1.11023	1.00407	1.12515	1.09956	1.06305	1.15848	1.08066	1.14431	1.10043	1.08554	0.86111	0.724364									1.05129	1.16023
	-11	1.09416	1.05297	0.975735	1.11459	1.09442	1.03364	1.12472	1.03441	1.20539	1.02247	1.03005	0.930461	0.740923									1.03492	1.16023
	-10.5	1.00913	1.15514	1.00988	1.14547	1.1588	0.985122	0.998401	1.10751	1.11182	0.955667	1.09167	0.869786	0.746171									1.02651	1.16023
	-10	1.03434	1.15175	1.04265	1.12127	1.08267	1.08571	1.04961	1.13953	1.0787	0.88317	1.07029	0.884467	0.795868									1.03231	1.16023
	-9.5	1.04678	1.11479	1.04048	1.09174	0.991111	1.04536	1.03258	1.06781	1.14901	0.996551	1.1051	0.861073	0.778332									1.02467	1.16023
	-9	1.03208	1.02709	1.00972	1.04806	1.04084	1.02471	1.112	0.962019	1.14249	0.960029	0.998937	0.920193	0.74244									1.00159	1.16023
	-8.5	1.03601	0.943545	0.950872	1.03168	1.02264	1.121	1.01816	1.14847	1.15601	0.981799	1.06973	0.93878	0.805078									1.01721	1.16023
	-8	0.999972	0.984894	0.964431	0.910997	1.01472	1.00151	0.935242	0.957789	1.05679	0.937894	1.03965	0.97426	0.753547									0.963976	1.16023
	-7.5	1.00258	0.968553	0.994243	0.853602	1.08443	1.09454	1.07296	1.13502	1.07472	0.944038	1.00099	0.956221	0.761965									0.995681	1.16023
	-7	0.924808	0.982001	1.11339	0.837822	1.06268	1.06885	0.88548	0.988727	1.07065	0.996675	0.996831	1.21165	0.759238									0.992215	1.16023
	-6.5	0.900952	0.973944	1.06857	0.873404	1.11827	1.13366	0.991042	1.03724	1.16803	1.00566	1.13531	1.16795	0.788857									1.02791	1.16023
	-6	0.993786	1.00417	1.03752	0.843058	1.13929	1.08953	1.07864	0.985775	1.1393	1.00324	1.06833	1.16151	0.926888									1.03623	1.16023
	-5.5	0.918121	1.04858	1.03241	0.871593	1.14293	1.03611	1.12436	1.00508	1.1424	0.974177	1.12016	1.06011	0.884739									1.02775	1.16023
	-5	0.862632	1.10802	1.01069	0.902803	1.05283	1.01693	1.02593	0.919434	1.14366	1.00434	1.00156	1.01839	0.869958									0.995167	1.16023
	-4.5	1.01864	1.00423	0.993217	0.928204	1.11671	1.08881	1.09587	0.895893	1.12863	0.956168	1.09934	0.93632	0.88673									1.01144	1.16023
	-4	0.94162	0.911267	1.03181	0.973982	1.03018	0.933779	1.10436	0.924518	1.1146	0.999454	1.01243	0.992601	0.889053									0.989204	1.16023
	-3.5	0.905655	0.993241	1.0499	1.02549	0.94712	1.018	1.13622	0.898069	1.08194	1.07842	0.955063	1.03458	0.862667									0.998951	1.16023
	-3	1.01271	0.988177	1.05191	1.05339	0.97422	0.942757	1.15601	0.971329	0.979505	0.961264	1.04197	0.986372	0.957927									1.00596	1.16023
	-2.5	1.03726	1.04783	0.945179	1.01893	1.02606	1.04983	1.02444	0.990208	1.01878	0.97707	0.995704	1.03314	1.04583									1.01617	1.16023
	-2	1.06928	1.05948	1.01882	1.10717	0.976999	0.985707	0.989266	0.971856	0.92854	0.989551	1.05947	0.938399	1.03028									1.0096	1.16023
	-1.5	0.943859	1.07244	1.02731	1.15153	1.06089	1.00371	1.08819	1.02442	0.993414	0.990356	0.964469	1.00751	0.926447									1.01958	1.16023
	-1	0.92627	1.01431	1.02039	1.08376	0.970371	1.04257	0.932562	0.966528	1.05384	1.04924	0.993854	1.14806	1.03104									1.01791	1.16023
	-0.5	1.02332	1.02743	0.988299	1.00442	0.965684	1.04775	0.965544	1.04699	1.00543	0.993786	0.986506	1.18514	0.966411									1.0159	1.16023
	0	0.911772	1.2174	1.07541	0.980726	1.08185	1.0908	1.16075	1.03648	0.972283	1.00698	0.988991	1.22386	0.968188									1.05504	1.16023
	0.5	0.900045	1.30124	1.27603	0.975422	1.05631	1.1266	1.1441	0.989321	0.976106	1.01739	1.00618	1.09548	1.16019									1.0788	1.16023
	1	1.03737	1.49389	1.18524	0.978532	1.12046	1.13184	1.39271	1.05734	1.06422	0.959982	0.986303	1.13703	1.19103									1.13353	1.16023
	1.5	1.0828	1.37517	1.20493	1.01033	1.00704	1.06931	1.57493	0.976673	1.14416	0.860474	1.02964	1.04752	1.02899									1.10861	1.16023
	2	1.09793	1.3806	1.18561	1.02749	1.03434	1.12415	1.30106	0.958994	0.935606	0.766538	0.889445	1.0552	1.07129									1.06371	1.16023
	2.5	1.14856	1.46718	1.23589	0.945446	0.977658	1.18661	1.50555	1.17883	1.09884	0.801098	0.912448	1.16874	1.04503									1.12861	1.16023
	3	1.10011	1.56694	1.15622	0.974213	1.04597	1.17948	1.38776	1.08541	1.02178	0.752406	0.906216	1.01798	0.934339									1.08683	1.16023
	3.5	1.20602	1.44235	1.22922	1.02741	1.07937	1.30618	1.63148	1.12412	0.949456	0.87064	0.930061	0.94421	1.01931									1.13537	1.16023
	4	1.16714	1.3102	1.24145	1.01672	1.0351	1.25826	1.36078	0.972756	0.990998	0.861287	1.01766	0.952759	0.998471									1.09104	1.16023
	4.5		1.43662	1.18522	0.984079	1.05613	1.22627	1.46755	0.970888	1.16331	0.919901	1.0177	0.893454	1.19073									1.12599	1.16023
	5		1.37546	1.26259	0.961697	1.0055	1.25935	1.41919	1.01811	1.12899	0.829451	1.09766	0.859027	1.1768									1.11615	1.16023
	Time [min]	Ratios (pollen germination site / pollen center), normalized to average of 5 data points before germination																					Average per timepoint	Threshold 2x StErr + 1
		green = ratio over threshold; time 0 = pollen tube outgrowth
		Pollen 1	Pollen 2	Pollen 3	Pollen 4	Pollen 5	Pollen 6	Pollen 7	Pollen 8	Pollen 9	Pollen 10	Pollen 11	Pollen 12	Pollen 13	Pollen 14	Pollen 15	Pollen 16
Gef9p::mCit-GEF9ΔN	-15			1.10684	0.824322	0.981818	0.980171	1.14643			0.927738	1.10876	1.23267	0.897096	1.1625	0.799164	1.06386						1.01928	1.16023
	-14.5			1.05356	0.887005	0.88331	1.00797	1.06195			0.913773	1.16642	1.17593	0.89751	1.20685	0.790726	1.02521						1.00585	1.16023
	-14			1.00808	0.971711	0.837355	0.987017	1.15535			1.00269	1.23863	1.15401	0.938651	1.17934	0.752166	1.03176						1.0214	1.16023
	-13.5			1.07836	1.00062	0.891568	1.00498	0.967158			1.03439	1.2399	1.03372	0.90423	1.14542	0.720362	1.04423						1.00541	1.16023
	-13	1.44489		1.15293	0.908044	0.82746	0.999355	1.00007	1.08438	1.10316	1.12141	1.17716	1.00882	0.934159	1.17227	0.739818	1.12482						1.05325	1.16023
	-12.5	1.4749		0.985319	0.878834	0.906217	1.03871	0.972227	1.25976	1.18612	1.24845	1.12896	1.19275	0.953349	1.22105	0.724857	1.0362						1.08051	1.16023
	-12	1.2238		1.16306	0.915102	0.833248	0.989909	1.15879	1.30289	1.18273	1.3645	1.17984	1.31696	0.897267	1.20244	0.831967	1.17027						1.11552	1.16023
	-11.5	1.19721	0.862213	1.14979	0.917297	0.824717	1.06953	0.997955	1.24709	1.14028	1.44421	1.38569	1.34239	0.927959	1.16679	0.837567	1.14527						1.1035	1.16023
	-11	1.30213	0.830461	1.10333	0.9568	0.96007	1.00824	0.949339	1.02426	1.18738	1.52546	1.7196	1.16298	0.942797	1.1979	0.902217	1.33441						1.13171	1.16023
	-10.5	1.03344	0.71219	1.12597	0.917165	0.923495	1.11823	0.953693	0.935829	1.07679	1.54808	1.88605	1.15804	0.923302	1.18321	0.953919	1.41571						1.11657	1.16023
	-10	1.12414	0.786272	1.01512	0.93731	0.950563	1.02189	1.1061	0.955343	1.02942	1.54367	1.92004	1.13529	0.914561	1.16405	1.00144	1.60764						1.1383	1.16023
	-9.5	1.08778	0.703277	1.00727	1.02664	0.871566	0.919395	1.00998	0.906853	1.01604	1.50429	1.92755	1.19672	1.00848	1.11125	1.04108	1.69209						1.12689	1.16023
	-9	1.12046	0.801436	0.992147	1.03482	0.931533	0.978953	1.03961	1.0072	0.999965	1.43094	1.41561	1.28766	1.09955	1.17694	1.09068	1.74603						1.1346	1.16023
	-8.5	0.99868	1.15205	0.970428	1.02918	1.0765	1.05984	1.08149	1.0563	0.974745	1.36739	1.21965	1.34387	1.00128	1.17737	1.0812	1.76671						1.14729	1.16023
	-8	1.00636	1.09657	1.04673	0.976736	1.20717	1.12422	1.01297	1.21741	0.99623	1.36818	1.15945	1.17895	0.983435	1.09002	1.03535	1.67135						1.1357	1.16023
	-7.5	0.937796	1.13481	0.966619	0.979719	1.20265	1.10243	0.980127	1.36988	1.01302	1.36947	1.12039	1.26768	0.983378	1.09698	0.980105	1.49615						1.12507	1.16023
	-7	1.05527	1.0899	1.02824	0.904384	1.25893	1.05956	0.870059	1.28459	1.04411	1.39129	1.14952	1.22009	1.03138	1.15777	1.04201	1.43685						1.1265	1.16023
	-6.5	1.00448	1.16305	1.06453	1.06423	1.27829	1.02653	1.15289	1.13941	1.03216	1.37675	1.1699	1.2476	1.09149	1.20004	0.964234	1.31452						1.14313	1.16023
	-6	1.02699	1.2514	0.931581	1.0445	1.36598	0.962582	1.0101	1.0923	1.12498	1.41138	1.09579	1.29009	1.06936	1.14527	0.9783	1.21197						1.12579	1.16023
	-5.5	0.960587	1.08664	1.00903	0.974641	1.17041	1.07204	0.931843	0.986761	1.04113	1.41507	1.11115	1.41289	1.03875	1.12393	1.06102	1.09311						1.09306	1.16023
	-5	0.999915	1.15654	1.12317	1.00883	1.11737	0.982362	0.951311	1.02895	1.1346	1.47821	1.04081	1.36801	1.09173	1.12549	1.051	1.06371						1.10763	1.16023
	-4.5	1.06076	1.24048	1.06292	0.954157	1.13705	0.988091	1.01862	0.910333	1.13165	1.48795	1.02717	1.15841	1.07582	1.11589	1.10832	1.08393						1.0976	1.16023
	-4	0.953261	1.0638	1.11868	1.00727	1.08928	0.994922	1.10212	0.99326	1.14278	1.46141	0.951851	1.07691	1.10939	1.05202	1.20258	1.03447						1.08462	1.16023
	-3.5	1.02547	1.20207	1.30892	1.0551	0.961853	1.02159	0.996106	1.0807	1.11691	1.49168	0.949885	1.04918	1.12564	1.07403	1.227	1.02111						1.1067	1.16023
	-3	1.16662	1.09306	1.15298	1.04056	0.950376	1.04306	1.04213	1.09147	1.0861	1.50573	1.03029	1.09358	1.02292	1.04393	1.21989	1.05539						1.10238	1.16023
	-2.5	1.1162	1.02716	1.04166	1.14972	0.926105	0.991129	1.05806	1.19771	1.10549	1.47791	1.09585	0.986271	0.986812	1.03367	1.17798	0.992704						1.08528	1.16023
	-2	1.2332	1.02921	1.27827	0.968145	1.07239	1.12007	1.11724	1.29487	1.07804	1.61251	1.09748	0.955521	0.959899	1.06105	1.25347	1.03261						1.13525	1.16023
	-1.5	1.15673	1.0605	1.13952	0.977301	1.20912	1.0154	1.08811	1.24587	1.06762	1.65027	1.24628	1.00067	0.997024	1.01983	1.26644	0.995292						1.1335	1.16023
	-1	1.22543	0.986467	1.33388	1.13866	1.00382	1.12934	1.15208	1.10529	1.03556	1.61723	1.27029	1.0226	1.03334	0.955756	1.22901	0.965172						1.13775	1.16023
	-0.5	1.25848	0.896658	1.29972	0.984804	0.8788	0.960819	1.07841	1.00896	0.88636	1.59267	1.31948	1.03494	1.06401	0.929687	1.33175	1.01422						1.09624	1.16023
	0	1.31741	1.26759	1.14149	1.1654	1.03322	1.08334	1.20856	1.01842	0.814619	1.61782	1.28295	1.13514	1.00003	0.92694	1.45595	0.894123						1.14769	1.16023
	0.5	1.51056	1.2515	1.14733	1.24314	1.0385	1.08353	0.99207	1.01575	0.754632	1.71528	1.27626	1.15478	1.05238	0.973818	1.40975	0.986353						1.16285	1.16023
	1	1.24267	1.15096	1.24541	1.25507	1.04249	1.02085	1.0776	1.06973	1.19369	1.61843	1.2944	1.13202	1.10669	0.949687	1.39365	1.00484						1.17489	1.16023
	1.5	1.20603	1.17967	1.16235	1.23288	0.933661	1.07214	1.1499	1.03396	1.09093	1.50243	1.26577	1.04746	1.1264	0.918238	1.41894	0.949247						1.14313	1.16023
	2	1.3009	1.18788	1.19957	1.14851	1.00027	0.966003	1.05749	1.05629	1.25056	1.49439	1.34314	0.975378	1.16585	0.903219	1.32445	0.99801						1.14824	1.16023
	2.5	1.21026	1.15968	1.19573	1.10338	1.12307	0.940606	0.954428	1.02665	1.41344	1.38905	1.33503	0.898854	1.15268	0.922318	1.35654	1.02863						1.13815	1.16023
	3	1.14286	1.31475	1.14203	1.12566	0.945564	1.01684	1.06775	1.0505	1.60578	1.35687	1.37198	0.906052	1.14785	0.959482	1.35226	0.989937						1.15601	1.16023
	3.5	1.24497	1.09608	1.11095	1.1424	0.819053	0.940158	1.1664	0.863827	1.53041	1.3699	1.41043	0.841778	1.11906	0.837928	1.35627	1.03608						1.11786	1.16023
	4	1.42656	1.19424	1.19339	1.0997	0.979677	1.13618	1.18166	0.904673	1.60659	1.25235	1.64893	0.82963	1.02813	0.939007	1.28204	1.14447						1.17795	1.16023
	4.5	1.19584	1.24407	1.14221		0.999926	1.26143	1.18743	0.874039	1.39264	1.2379	1.7084	0.8654	1.05738	0.990346	1.21923	1.07805						1.16362	1.16023
	5	1.22482	1.17274	1.06538		0.937658	1.18632	1.05058	0.923198	1.38075	1.33486	1.6439	0.775684	1.08627	1.08988	1.32716	1.31336						1.1675	1.16023
	Time [min]	Ratios (pollen germination site / pollen center), normalized to average of 5 data points before germination																					Average per timepoint	Threshold 2x StErr + 1
		green = ratio over threshold; time 0 = pollen tube outgrowth
		Pollen 1	Pollen 2	Pollen 3	Pollen 4	Pollen 5	Pollen 6	Pollen 7	Pollen 8	Pollen 9	Pollen 10	Pollen 11	Pollen 12	Pollen 13	Pollen 14
Gef9p::mCit-GEF9ΔC	-15	0.943275	0.954751	1.01497	1.11219	1.04193	1.00395	1.06932			1.05911	1.05675	1.03538	0.950029	1.07568								1.02644	1.16023
	-14.5	1.0073	1.04213	0.947788	1.14296	0.969098	0.937262	1.00401			1.0719	1.07424	1.05257	0.906671	1.02768								1.0153	1.16023
	-14	0.927876	1.02749	0.967254	1.2236	1.01047	0.925747	1.05047	0.993807		1.02823	1.09557	1.0077	0.904298	1.02154								1.01416	1.16023
	-13.5	0.867908	1.00492	0.91384	1.39507	1.00705	0.937342	1.05078	0.96682		1.02449	1.05049	0.985574	0.872111	1.01041								1.00668	1.16023
	-13	0.841128	0.978049	0.923785	1.48588	1.0045	0.959084	0.987376	0.941741	0.984003	1.02889	1.05276	0.972197	0.938765	0.996795								1.00678	1.16023
	-12.5	0.959476	0.926504	0.872755	1.44995	1.08335	0.93557	0.971905	0.991302	0.966929	1.07298	1.07111	0.952141	0.932085	1.03426								1.01574	1.16023
	-12	0.893716	0.958671	0.830693	1.55472	1.02461	0.990536	1.03291	0.981549	0.978435	1.0258	1.07288	0.900116	0.948237	1.07222								1.01894	1.16023
	-11.5	1.01826	0.956247	0.845423	1.55083	1.01893	0.987813	1.01454	1.03419	1.0108	1.08358	1.14415	0.84259	1.00291	1.05384								1.04029	1.16023
	-11	0.96327	1.01282	0.813273	1.37872	0.9757	1.02838	1.05775	1.03429	0.965451	1.06811	1.12946	0.894121	1.03724	0.958968								1.02268	1.16023
	-10.5	0.968093	0.948121	0.858434	1.29067	1.00267	1.02876	1.05379	1.03035	0.927216	1.06416	1.02433	0.86498	0.978171	1.04146								1.0058	1.16023
	-10	0.973719	0.950864	0.795983	1.3666	0.988665	1.05826	1.09611	1.0681	0.976552	1.04855	1.03208	0.94629	0.956334	1.03273								1.02077	1.16023
	-9.5	1.06135	0.918294	0.826603	1.29633	0.959966	1.02536	1.01173	1.01681	0.996705	1.03978	1.02102	1.01602	0.936577	1.03834								1.01178	1.16023
	-9	1.12643	0.942502	0.842185	1.3297	0.926173	1.00555	0.995492	0.995809	1.00018	1.00628	1.01114	1.09923	0.965843	1.05297								1.02139	1.16023
	-8.5	1.01598	0.97802	0.866263	1.2422	0.952756	0.970379	1.03014	0.958423	1.05253	1.0079	1.0039	1.07502	0.933166	1.07478								1.01153	1.16023
	-8	0.972068	0.928708	0.852739	1.24821	0.982539	0.939834	1.07658	1.00518	1.05589	1.00639	1.01727	1.06168	0.957432	1.01333								1.00842	1.16023
	-7.5	1.01853	0.907025	0.876514	1.153	1.03476	0.97524	1.02613	0.992075	1.07054	1.00143	0.98345	1.08552	0.972374	1.00659								1.00737	1.16023
	-7	0.992754	0.949311	0.832286	1.10391	1.07101	1.02736	1.00357	1.00548	1.08026	0.978002	0.984233	0.941329	0.939825	1.00369								0.993788	1.16023
	-6.5	1.05709	0.916391	0.832777	1.0827	1.171	0.915626	1.0105	1.03884	1.05768	1.0184	1.01446	0.912851	0.975027	0.964546								0.997705	1.16023
	-6	0.976346	0.958092	0.889226	1.14092	1.18662	0.929352	0.984105	1.04852	1.04694	1.00479	1.03743	0.926211	0.90548	1.01218								1.0033	1.16023
	-5.5	1.0277	0.913126	0.889397	1.06215	1.13428	0.954655	1.02945	1.04162	1.03602	0.990657	1.10068	0.985805	0.956075	1.03032								1.01085	1.16023
	-5	0.922136	0.98302	0.934832	1.05796	1.00367	0.94899	0.97012	1.08563	1.01803	1.05856	1.12109	0.991307	1.00331	1.01834								1.00836	1.16023
	-4.5	0.937132	1.00567	0.976548	1.00272	1.00707	0.887282	0.99031	1.10021	0.975691	1.06989	1.12604	1.06429	0.983151	0.974608								1.00719	1.16023
	-4	0.918152	0.984954	0.997621	0.995807	1.00402	0.892174	1.01898	1.1044	0.982932	1.13413	1.08602	1.07609	1.00048	1.014								1.01498	1.16023
	-3.5	0.968854	1.01038	0.988341	0.97856	0.984218	0.841414	0.991143	1.13963	1.02459	1.11438	1.05396	1.0359	0.993637	1.11294								1.017	1.16023
	-3	1.05061	0.979814	0.968743	0.97532	1.0349	0.878984	1.1027	1.0663	1.01388	1.05269	1.09079	1.09059	0.959606	1.07637								1.02438	1.16023
	-2.5	0.947268	0.94735	1.03181	1.0044	1.00157	0.93811	1.12983	1.07403	1.00291	1.01687	1.06178	1.06358	0.978671	1.08553								1.02027	1.16023
	-2	1.03969	0.983932	1.00063	0.944417	1.02069	0.981977	1.08923	1.07268	1.00795	1.05773	1.10729	1.08827	0.972445	1.04316								1.02929	1.16023
	-1.5	1.04138	1.04297	0.979445	1.0262	1.00477	1.04029	1.11898	1.1132	1.02216	1.15462	1.04221	1.01533	0.991811	1.02989								1.04452	1.16023
	-1	0.975335	0.994842	1.00578	1.00399	0.970374	1.02482	1.07144	1.13701	1.1506	1.14986	1.09348	0.92451	1.04192	0.972658								1.0369	1.16023
	-0.5	0.996325	1.0309	0.98233	1.021	1.0026	1.0148	1.10895	1.14512	1.086	1.11125	1.13769	0.908303	1.01516	1.01426								1.04105	1.16023
	0	1.09152	1.07907	1.01628	1.03136	0.964934	1.08798	1.05946	1.09618	1.06186	1.07985	1.13921	0.856823	1.03525	1.00854								1.04345	1.16023
	0.5	1.12337	1.11059	1.01037	1.0772	1.03248	1.08812	1.09981	1.05198	1.03346	1.08239	1.13372	0.893129	1.12677	1.03946								1.06449	1.16023
	1	0.97156	1.13205	1.04008	1.11984	1.01244	1.04775	1.17782	1.01694	0.951427	1.08257	1.08574	0.859303	1.01075	1.03319								1.03868	1.16023
	1.5	0.959225	1.26384	1.04163	1.39537	1.00086	1.07329	1.17046	1.06263	0.951764	1.02889	1.18316	0.880983	1.14291	0.992481								1.08196	1.16023
	2	1.04821	1.20953	1.06473	1.39255	0.894263	1.143	1.02596	1.10474	0.95709	1.01647	1.21945	0.920897	1.20045	0.958022								1.08253	1.16023
	2.5	1.12067	1.16925	1.0648	1.41796	0.841803	1.14202	1.00709	1.07753	0.967356	1.08143	1.16894	0.882451	1.10298	1.03173								1.07686	1.16023
	3	1.13823	1.19859	1.02024	1.41984	0.915622	1.11003	1.02661	1.10433	0.995818	0.991795	1.07346	0.870536	1.0751	1.01489								1.06822	1.16023
	3.5	1.10013	1.29215	1.082	1.46301	0.885951	1.12515	1.02939	1.11079	0.98274	0.974049	0.981133	0.824305	1.06111	0.993374								1.06466	1.16023
	4	1.23759	1.33223	1.0474	1.39109			1.07408	1.14329	0.967921	0.925739	0.988864	0.903093	1.01021	0.954335								1.08132	1.16023
	4.5	1.17214	1.28053	1.09908	1.42108			1.06614	1.09259	0.965593		1.0562	0.932807	1.08424	0.871619								1.09473	1.16023
	5	1.09896	1.25131	1.09159	1.43663			1.07955	1.06216	0.937265			0.959565	1.22862	0.871153								1.10168	1.16023
	Time [min]	Ratios (pollen germination site / pollen center), normalized to average of 5 data points before germination																					Average per timepoint	Threshold 2x StErr + 1
		green = ratio over threshold; time 0 = pollen tube outgrowth
		Pollen 1	Pollen 2	Pollen 3	Pollen 4	Pollen 5	Pollen 6	Pollen 7	Pollen 8	Pollen 9	Pollen 10
Gef12p::mCit-GEF12-8C	-15	1.38472	1.14091	0.893061	0.782673	1.44233	1.11349		1.36453				0.652324										1.09675	1.16023
	-14.5	1.93102	1.0864	0.955355	0.789373	1.43982	1.13389		1.44915				0.675368										1.18255	1.16023
	-14	1.75443	1.07912	0.979509	0.849288	1.50858	1.12329		1.3407				0.686941										1.16523	1.16023
	-13.5	1.1546	1.06184	1.11756	1.00084	1.5034	1.12211		1.49715				0.741845										1.14992	1.16023
	-13	1.31035	1.00181	0.994308	1.01443	1.39797	1.10035		1.42457	0.964562			0.647194										1.09506	1.16023
	-12.5	1.45871	0.90451	0.773626	1.11272	1.34502	0.990548		1.38768	1.13379			0.831431	1.46701									1.1405	1.16023
	-12	1.17827	1.21707	0.838253	1.16436	1.21671	0.93332		1.34751	1.51358	1.5196		0.816273	1.45035									1.19957	1.16023
	-11.5	1.28029	1.18327	0.694439	1.15817	0.989581	1.0592		1.36583	1.87343	1.16809		0.962726	1.28555									1.18369	1.16023
	-11	1.17686	1.34008	0.84184	1.22149	0.956229	1.19393		1.15304	1.95979	1.02604		0.957772	1.19149									1.18351	1.16023
	-10.5	1.60375	1.0981	0.776275	1.18933	0.970299	1.12298		1.10148	1.58069	0.972317	1.0724	1.08453	1.14649									1.14322	1.16023
	-10	1.40109	1.19857	0.837658	1.20269	1.05344	1.19306	1.0472	1.0662	1.22073	0.974046	1.08711	1.04551	1.05245									1.10614	1.16023
	-9.5	1.63219	1.23564	0.805903	1.23234	1.03046	1.22579	1.08729	0.970755	1.09095	0.98439	1.02862	1.09012	1.00339									1.10906	1.16023
	-9	1.82247	1.11478	0.883254	1.16076	1.09602	1.18415	1.11828	1.00335	1.07025	1.04321	0.981338	0.999187	1.0144									1.11473	1.16023
	-8.5	1.63049	1.08989	1.08374	1.11453	1.09055	1.34212	1.19933	1.04549	0.982262	1.3451	0.985934	0.97838	1.02319									1.147	1.16023
	-8	1.30708	1.38455	1.03905	1.1341	1.25187	1.25342	1.16192	1.02635	1.02768	1.51428	0.999184	1.03421	0.996999									1.1639	1.16023
	-7.5	0.993323	1.29581	0.996371	1.0863	1.40539	1.24019	1.08786	1.02168	1.0384	1.40136	0.962682	1.00583	0.974282									1.11611	1.16023
	-7	1.07235	1.43269	0.928269	1.01203	1.44489	1.24981	1.03166	1.06856	1.05021	1.19638	0.993487	0.982393	1.00776									1.11311	1.16023
	-6.5	1.01326	1.26991	1.10593	1.00357	1.58335	1.27318	1.03544	1.02116	1.02707	1.16375	1.00542	1.12783	0.997772									1.1252	1.16023
	-6	0.975197	1.13486	1.13233	0.944462	1.62171	1.15931	1.00616	1.02546	1.03425	1.29933	1.03923	1.10792	1.06049									1.11851	1.16023
	-5.5	1.00243	1.30327	1.0218	0.973053	1.65413	1.12697	0.959027	0.953574	1.02731	1.49822	1.32493	1.09678	1.08222									1.15567	1.16023
	-5	1.11299	1.34881	1.07988	1.06688	1.63704	1.03399	0.976381	0.975677	1.03042	1.72167	1.43728	1.05395	1.05075									1.19429	1.16023
	-4.5	1.03401	1.21344	1.05298	1.25663	1.64462	1.15218	1.02299	1.02413	1.00168	1.72542	1.59996	1.04214	1.09695									1.22055	1.16023
	-4	0.975249	1.33551	0.957299	1.27021	1.60551	1.07593	1.05543	1.03706	0.965927	1.73935	1.52943	1.08743	1.13002									1.21264	1.16023
	-3.5	1.15212	1.23575	0.947719	1.33851	1.5645	1.00975	1.18398	1.15238	1.0208	1.66105	1.38871	1.15847	1.20904									1.23252	1.16023
	-3	0.876509	1.13166	0.907627	1.40722	1.63773	1.08818	1.17753	1.18486	0.981166	1.65034	1.21194	1.10495	1.26467									1.20188	1.16023
	-2.5	0.896767	1.06124	0.86083	1.32026	1.60107	1.01383	1.18218	1.26017	1.04744	1.6078	1.25378	1.04319	1.28814									1.18744	1.16023
	-2	0.962995	0.982523	1.14571	1.29461	1.57521	0.997649	1.19359	1.29837	1.08199	1.56724	1.23252	1.12736	1.32238									1.21401	1.16023
	-1.5	1.17538	1.01761	0.968761	1.16011	1.50877	0.995739	1.20656	1.32258	1.0824	1.61712	1.38624	1.08603	1.38404									1.22395	1.16023
	-1	0.980517	0.97412	1.05633	1.14372	1.32039	0.964183	1.23695	1.34103	1.1219	1.71474	1.45897	1.004	1.3671									1.20646	1.16023
	-0.5	0.984338	0.964502	0.968372	1.12234	1.17655	1.02859	1.23879	1.36039	1.09892	1.68687	1.53107	0.992791	1.3324									1.19122	1.16023
	0	1.22523	1.08677	1.24548	1.14481	1.161	1.21201	1.19304	1.38519	1.11668	1.36817	1.5196	1.01925	1.35844									1.23351	1.16023
	0.5	1.32769	0.982097	1.12523	1.08038	1.11135	1.30757	1.19115	1.39961	1.06553	1.39133	1.45793	1.05397	1.22805									1.20938	1.16023
	1	1.04386	0.92367	1.18226	1.08171	1.10988	1.61993	1.18278	1.44229	1.10387	1.46082	1.36502	1.00003	1.2715									1.21443	1.16023
	1.5	1.03878	0.881723	1.4238	0.934004	1.11759	1.27569	1.21134	1.46576	1.19385	1.39618	1.24838	0.963608	1.23687									1.18366	1.16023
	2	1.37656	0.852356	1.31392	0.933069	1.11659	1.07421	1.21166	1.46689	1.18487	1.37632	1.23146	0.987157	1.14583									1.17468	1.16023
	2.5	1.36828	0.78267	1.4687	0.932065	1.14978	1.03653	1.21359		1.14183	1.31754	1.19613	1.01816	1.19994									1.1521	1.16023
	3	1.45326	0.659181	1.30049	0.948656	1.24062	0.943156	1.19007		1.11913	1.17784	1.15255	1.06068	1.14895									1.11622	1.16023
	3.5	1.70619	0.746412	1.05905	1.00586	1.33533	0.855136	1.12482		1.1441	1.12939	1.19997	1.00648	1.13449									1.1206	1.16023
	4	1.52532	0.808938	0.955245	0.9956	1.37962	0.837851	1.17814		1.15331	1.13965	1.25443	1.10973	1.13595									1.12282	1.16023
	4.5	1.39906	0.707544	1.25252	0.898796	1.48638	0.778406	1.1883		1.04344		1.25254	1.09733	1.05589									1.10547	1.16023
	5	1.38279	0.666703	1.0855	0.947165	1.49492	0.972863	1.26107		1.01127		1.2381	1.15465	1.02649									1.11287	1.16023
	Time [min]	Ratios (pollen germination site / pollen center), normalized to average of 5 data points before germination																					Average per timepoint	Threshold 2x StErr + 1
		green = ratio over threshold; time 0 = pollen tube outgrowth
		Pollen 1	Pollen 2	Pollen 3	Pollen 4	Pollen 5	Pollen 6	Pollen 7	Pollen 8	Pollen 9	Pollen 10	Pollen 11	Pollen 12	Pollen 13	Pollen 14	Pollen 15
Gef12p::mCit-GEF12-9C	-15		0.925169	0.957996	1.0602	2.02108	1.36043	1.07779		1.36395	1.19458	0.858616	1.03678	1.19845	1.04891	1.0469							1.16545	1.16023
	-14.5		1.06657	0.937709	1.1472	2.0533	1.56644	0.977023		1.2138	1.18893	0.894149	1.03024	1.29304	1.02083	1.01604							1.18502	1.16023
	-14		0.990863	0.941722	1.13256	2.1362	1.9169	1.03745	1.01719	1.12571	1.20174	0.923829	1.0475	1.243	1.00825	1.09667							1.2014	1.16023
	-13.5		1.11493	0.925989	1.11979	2.08583	2.0963	0.984042	0.953816	0.996972	1.11948	1.04867	0.990716	1.24299	1.02336	1.01474							1.19412	1.16023
	-13		1.07158	0.969958	1.27459	2.0223	2.07922	1.02226	1.13384	0.879894	1.1323	1.11115	0.972241	1.21461	1.00245	1.02086							1.20766	1.16023
	-12.5		1.04084	0.977164	1.69548	2.02803	1.9285	0.979231	1.4196	0.85779	1.08187	1.18106	1.08585	1.22635	0.993399	1.03272							1.25199	1.16023
	-12	1.15816	0.955309	0.953633	1.76896	1.90194	1.5935	1.04666	1.57835	0.843942	0.98993	1.25803	1.04902	1.24108	1.02757	0.88503							1.21674	1.16023
	-11.5	1.08406	0.860773	0.986351	1.59019	1.97639	1.50598	1.05389	1.752	0.965357	1.00185	1.3079	1.06179	1.2273	1.09722	0.853995							1.22167	1.16023
	-11	1.07819	0.929213	1.08111	1.43263	2.00615	1.34536	1.03998	1.35085	1.16475	0.995407	1.36304	1.03717	1.21697	1.05249	0.853313							1.19644	1.16023
	-10.5	1.01062	0.933841	1.11115	1.4191	1.88586	1.28496	1.17618	1.44313	1.33215	0.989448	1.31902	1.03758	1.19572	1.0727	0.858676							1.20468	1.16023
	-10	1.0923	0.979945	1.22478	1.39761	1.93392	1.22072	1.36424	1.40592	1.38121	1.07075	1.21192	1.06387	1.2696	0.99786	0.971251							1.23906	1.16023
	-9.5	1.25806	0.953195	1.25615	1.27663	1.82626	1.21917	1.33802	1.40087	1.29118	0.98895	1.24112	1.01825	1.15628	0.903549	0.997633							1.20836	1.16023
	-9	1.41924	1.19203	1.32679	1.23169	1.7304	1.11934	1.24678	1.34582	1.22514	0.937008	1.21726	1.05386	1.15574	0.934845	1.08865							1.21497	1.16023
	-8.5	1.50237	1.40488	1.17317	1.12243	1.52513	1.18159	1.29967	1.26259	1.12131	1.02314	1.19349	0.976022	1.12323	0.947834	1.14642							1.20022	1.16023
	-8	1.20032	1.18489	1.08007	1.02856	1.55868	1.20194	1.30915	1.27305	0.957611	1.05709	1.22281	0.975021	1.18409	0.976426	1.2404							1.16334	1.16023
	-7.5	1.01059	1.02312	1.11291	0.953659	1.24495	0.950892	1.12002	1.08269	0.947841	0.993817	1.20506	0.985027	1.18209	1.03187	1.30693							1.07677	1.16023
	-7	1.0031	0.938688	1.05531	1.01379	1.12712	0.986581	1.14747	0.958775	0.907728	1.08442	1.2123	1.06866	1.07752	1.04132	1.32897							1.06345	1.16023
	-6.5	0.949778	1.05933	1.01445	1.07335	1.18756	0.969506	1.33492	0.943594	1.06551	1.18596	1.25004	1.0952	1.06451	1.06731	1.29324							1.10362	1.16023
	-6	0.931237	0.960561	1.0434	0.983724	1.21428	1.006	1.31066	1.06053	1.12455	1.16453	1.18185	1.06567	1.03554	1.01015	1.23109							1.08825	1.16023
	-5.5	1.1053	1.02624	1.02516	1.00766	1.26163	1.08702	1.28854	0.954414	1.47436	1.22904	1.1862	1.0495	1.09096	0.93455	1.35694							1.1385	1.16023
	-5	1.13824	1.02932	1.01004	0.9837	1.29434	1.13186	1.29555	1.20802	1.41613	1.19686	1.16475	1.06493	1.01325	1.01704	1.24029							1.14695	1.16023
	-4.5	1.20076	1.03008	0.988073	1.02388	1.11906	1.36773	1.24707	1.32597	1.39252	1.27367	1.15215	1.05917	0.962411	1.00123	1.05655							1.14669	1.16023
	-4	1.1458	0.970178	1.00075	1.00104	1.16521	1.33189	1.1617	1.49638	1.31731	1.26329	1.1588	1.04371	0.953452	1.03703	1.01197							1.13723	1.16023
	-3.5	1.23388	0.994644	0.972717	0.984228	1.04317	1.547	1.16835	1.38041	1.21235	1.22667	1.11417	0.969783	1.02146	1.00729	0.980575							1.12378	1.16023
	-3	1.3089	1.00647	1.02843	1.02365	0.934314	1.82635	1.13603	1.30104	1.21384	1.15405	1.05477	1.02535	1.04943	1.11441	0.950966							1.14187	1.16023
	-2.5	1.40393	1.02255	1.02726	1.06752	0.955894	1.87481	1.07248	1.24568	1.08649	1.19867	1.02489	1.03897	1.04685	1.11918	0.999945							1.14567	1.16023
	-2	1.48827	1.00616	1.08922	1.37366	1.02233	1.94242	1.09704	1.1704	1.17936	1.15535	1.02149	1.08678	1.1277	1.11155	1.13863							1.20069	1.16023
	-1.5	1.55029	1.10712	1.28333	1.3105	1.04429	2.07318	1.09968	1.20092	1.23537	1.16253	1.00295	0.934164	1.11764	1.07012	1.21966							1.22745	1.16023
	-1	1.57827	1.46041	1.18022	1.25833	1.19927	1.9485	1.17252	1.23816	1.44449	1.08406	0.958301	0.942096	1.10328	1.04945	1.18322							1.25337	1.16023
	-0.5	1.52475	1.43982	1.2276	1.17879	1.25656	2.00957	1.12642	1.22809	1.50699	1.12251	0.992368	0.997996	1.04915	1.0449	1.26121							1.26445	1.16023
	0	1.63951	1.37619	1.21002	1.29412	1.06387	1.9836	1.21766	1.40877	1.40287	1.09422	0.986267	1.00046	0.984419	1.00223	1.28447							1.26324	1.16023
	0.5	1.37338	1.16457	1.23268	1.21587	1.13186	1.98313	1.19294	1.3844	1.37923	1.04151	0.986452	1.05502	0.931718	1.00928	1.34493							1.22847	1.16023
	1	0.844556	1.1779	1.28074	1.2634	1.25721	2.08601	1.22294	1.5529	1.35025	0.983255	1.01879	1.03787	0.915813	0.972233	1.39112							1.22367	1.16023
	1.5	0.655849	1.10588	1.24856	1.25395	1.4311	1.91312	1.05122	1.59671	1.2011	0.925616	1.11189	1.03405	0.917524	0.982424	1.3356							1.18431	1.16023
	2	0.631125	1.18433	1.20934	1.30561	1.36903	1.81178	1.10214	1.47414	1.27509	1.0339	0.988444	0.915277	0.946643	1.01366	1.42419							1.17898	1.16023
	2.5	0.630248	1.1183	1.23894	1.23829	1.2295	2.00604	1.05802	1.48498	1.29837	0.909734	0.986366	0.895887	1.19472	1.01413	1.27058							1.17161	1.16023
	3	0.61978	1.29953	1.28222	1.29296	1.11819	1.98331	1.00996	1.39817	1.21299	0.875976	0.938204	0.829159	1.22449	1.13086	1.24937							1.16434	1.16023
	3.5	0.632187	1.20436	1.20359	1.22153	0.989512	1.98291	0.960167	1.45154	1.25814	0.810142	0.956647	0.847026	1.15192	1.06777	1.19336							1.12872	1.16023
	4	0.643223	1.16717	1.09286	1.2218	1.02175	1.85949	0.922911	1.54602	1.18606	0.835313	0.988752	0.826899	1.1366	1.02913	0.92866							1.09378	1.16023
	4.5	0.624344	1.25055	1.26632	1.14858	1.0561	1.70501	0.913152	1.51114	1.34237	0.82762	0.954313	0.745248	1.1556	1.06871	0.949047							1.10121	1.16023
	5	0.647752	1.17073	1.24671	1.10535	0.960443	1.9203	0.961867	1.35921	1.15398	0.87093	1.00007	0.796783	1.0707	1.05933	0.903538							1.08185	1.16023
	Time [min]	Ratios (pollen germination site / pollen center), normalized to average of 5 data points before germination																					Average per timepoint	Threshold 2x StErr + 1
		green = ratio over threshold; time 0 = pollen tube outgrowth
		Pollen 1	Pollen 2	Pollen 3	Pollen 4	Pollen 5	Pollen 6	Pollen 7	Pollen 8	Pollen 9	Pollen 10	Pollen 11	Pollen 12	Pollen 13	Pollen 14	Pollen 15	Pollen 16	Pollen 17	Pollen 18	Pollen 19	Pollen 20	Pollen 21
Gef8p::mCit-GEF8-S518A	-15	1.09203	1.01341	1.00152	1.04872	1.04477	1.11563	0.945693	1.63611		0.926921	0.964569	0.948858	1.00194	1.06804	1.01139	0.939316	1.1464	0.910831	0.998406	1.12671	0.979759	1.04605	1.16023
	-14.5	1.08917	1.02003	1.03346	1.03154	1.11311	1.07419	0.99131	1.62355		0.930553	1.02062	0.973946	0.965178	1.09787	1.06227	0.853267	1.12923	0.942386	1.05299	1.00984	0.986448	1.05005	1.16023
	-14	1.06082	1.02305	1.05654	1.06361	1.08041	1.05103	1.02661	1.56194		0.926998	1.0425	0.938272	1.0433	1.06145	0.970595	0.915902	1.08445	0.874432	1.09302	1.03698	1.00694	1.04594	1.16023
	-13.5	1.07817	1.01618	1.06684	1.07105	1.02504	1.05066	0.993365	1.53393		0.95304	1.04787	0.946491	1.0665	1.11182	1.08884	0.90224	1.09267	0.93037	1.05262	1.04584	1.09209	1.05828	1.16023
	-13	1.04421	1.03809	1.0979	1.07009	0.994961	1.05372	1.00722	1.47304		0.972043	1.04012	0.945457	1.04993	1.1034	1.01024	0.947383	1.06002	0.885488	1.03805	1.07493	0.964567	1.04354	1.16023
	-12.5	1.00399	1.00601	1.15318	1.07076	1.0009	1.03387	0.999152	1.44647	1.06029	0.975648	1.03101	0.942084	1.08889	1.05314	1.00592	0.953521	0.993538	0.885674	1.10265	1.07652	1.0317	1.04357	1.16023
	-12	0.988805	1.00522	1.13834	1.08226	1.03633	1.00095	1.00164	1.35644	1.13544	0.948376	1.02782	0.94154	1.12414	1.08247	1.02079	0.966154	0.992545	0.878703	1.14913	1.00734	0.998309	1.04203	1.16023
	-11.5	0.960674	1.02075	1.08732	1.07417	1.00203	1.01153	0.998623	1.35307	1.11958	0.993136	1.03825	0.990491	1.16825	1.11709	1.12539	0.997054	0.991448	0.880903	1.07345	0.892738	0.952781	1.04042	1.16023
	-11	0.973497	1.01263	1.09284	1.06238	1.01267	1.00207	1.01882	1.31994	1.16249	0.995052	1.06729	0.933116	1.23405	1.05943	1.15148	1.00241	0.959583	0.843832	1.12097	0.965606	0.936705	1.04414	1.16023
	-10.5	1.00121	1.03068	1.08714	1.08491	1.02262	1.01756	0.990891	1.28444	1.19227	1.02021	1.06635	0.963419	1.16696	1.09867	1.10815	0.981052	0.964159	0.87656	1.12416	0.924542	0.923032	1.04424	1.16023
	-10	1.00493	1.00858	1.05283	1.10849	1.02969	1.01287	1.00946	1.23154	1.25754	1.00223	1.03228	0.992072	1.11999	1.08113	1.14221	0.931133	0.966518	0.799775	1.09449	1.01924	0.957132	1.04067	1.16023
	-9.5	1.01692	1.05583	1.04495	1.12514	1.05215	1.06689	1.03048	1.23304	1.26228	0.960998	1.00329	0.979705	1.05544	1.04771	1.15006	1.02261	0.977637	0.814587	1.09233	0.940766	0.952005	1.04213	1.16023
	-9	0.980436	1.02657	1.00827	1.15443	1.04967	1.08799	1.02328	1.19775	1.24778	0.978634	0.984889	0.965967	1.03121	1.07024	1.12113	1.03675	0.881797	0.820552	1.05991	1.06353	0.897065	1.03276	1.16023
	-8.5	1.0177	1.00276	0.961136	1.13359	1.0189	1.12395	1.04233	1.1543	1.19671	1.00255	1.0285	0.964381	0.980042	1.03485	1.15007	1.03216	0.905082	0.821082	1.02848	0.947304	0.951018	1.02366	1.16023
	-8	1.0279	1.00388	0.981184	1.13396	1.00247	1.10616	1.02351	1.13044	1.18589	0.992862	0.99303	1.01294	1.01522	1.03321	1.09052	0.9517	0.939492	0.842874	1.13346	1.02728	0.906486	1.02545	1.16023
	-7.5	1.05228	1.02579	1.00878	1.1366	1.02914	1.09914	0.999055	1.06476	1.15003	1.01199	0.961868	0.988288	0.972327	1.032	1.11087	1.00838	0.976135	0.867484	1.08771	1.04584	0.902633	1.02529	1.16023
	-7	1.02533	1.03805	1.04063	1.10371	0.990302	1.03902	1.03874	1.10251	1.00452	0.97729	1.02166	0.964534	1.0012	1.01316	1.13175	1.01225	0.896406	0.91131	1.00013	1.04202	0.975881	1.01573	1.16023
	-6.5	1.02678	1.00275	1.04797	1.07696	0.987882	1.03738	1.0175	1.07995	0.980333	0.979333	0.994954	1.00196	1.07044	1.01448	1.11358	1.02907	1.02665	0.887398	0.959167	1.06209	0.998936	1.01884	1.16023
	-6	1.02036	1.05421	1.07132	1.1066	1.00033	1.06172	1.06388	1.1032	0.953256	0.988277	1.02849	1.01921	1.11965	1.00338	1.08314	1.09484	0.967161	0.949707	0.93868	1.02466	0.992254	1.03068	1.16023
	-5.5	0.995406	1.07762	1.11949	1.08805	1.02706	1.02054	1.07123	1.03701	1.01061	0.975437	1.01765	1.0002	1.1156	1.02935	1.13189	1.01102	1.00523	0.988575	1.06016	1.10923	0.979298	1.04146	1.16023
	-5	0.980924	1.15303	1.08728	1.07233	0.994432	1.0214	1.02082	1.01698	1.0038	0.960998	0.994379	1.0191	1.0972	0.992219	1.06959	0.973862	1.07743	0.998745	0.923027	1.06847	1.05363	1.0276	1.16023
	-4.5	0.965341	1.1072	1.06349	1.02146	1.01427	1.07494	1.04465	1.04434	0.976044	1.02247	1.0078	1.01014	1.05834	1.0256	1.03542	0.945069	1.07771	0.973874	1.04725	1.04694	0.987373	1.02618	1.16023
	-4	0.90898	1.00684	1.06622	1.0074	1.06418	1.05058	1.06694	1.01399	0.992094	1.02527	1.01564	0.95319	1.14242	1.0069	0.983207	1.05179	1.05503	0.994232	1.03433	1.08841	1.03407	1.02675	1.16023
	-3.5	0.965357	1.00542	1.05805	0.990062	1.03494	1.01638	1.04067	0.982825	1.0252	1.05478	1.0007	0.978133	1.05753	0.989077	0.984134	1.00193	0.991718	1.03541	0.965689	1.01375	0.959355	1.0072	1.16023
	-3	0.968755	0.985319	1.08561	0.979931	1.06267	1.0243	1.0789	0.975566	0.98998	1.06826	1.05415	0.953955	1.08029	1.01398	1.00678	0.9856	1.03692	0.977588	0.894395	1.06836	0.902183	1.00921	1.16023
	-2.5	0.990638	1.02064	1.10229	0.960917	1.04413	0.995234	1.07905	0.983286	1.01668	0.971136	1.06901	0.977291	1.04947	0.996095	0.990464	0.942423	0.968225	1.01564	0.955252	1.01608	1.05625	1.00953	1.16023
	-2	1.02931	1.00062	1.10755	0.952271	1.08263	0.989942	1.06327	0.991508	1.00281	0.964314	1.08224	0.9881	1.05443	0.993947	1.07506	1.06318	1.01509	0.991953	0.986547	0.966412	0.97632	1.01798	1.16023
	-1.5	1.0433	0.988007	1.11108	0.994325	1.08473	0.999428	1.0746	0.999142	1.05204	0.990044	1.05546	1.00963	1.07903	1.06314	1.04032	1.00686	1.00178	1.02075	0.965403	1.02751	0.907636	1.02449	1.16023
	-1	0.97726	1.00168	1.04848	1.05249	1.03506	1.0225	1.07421	0.989177	1.13033	1.02439	1.02083	1.01926	1.10389	1.0376	1.08457	1.08653	1.02465	0.994063	0.981953	0.994189	0.916424	1.0295	1.16023
	-0.5	0.959499	1.06914	1.07723	1.04	1.06823	0.992896	1.05547	0.966349	1.08759	1.05011	1.03952	1.00571	1.10539	1.00912	1.12247	1.11016	0.990256	1.0293	1.11085	0.995808	0.91563	1.03813	1.16023
	0	0.981904	1.09387	1.07432	1.05451	0.992982	1.03843	1.04044	0.944979	1.16795	1.06723	0.974794	1.03339	1.0843	1.03302	1.17304	1.00107	0.997316	1.00678	1.48758	0.991887	0.876948	1.05318	1.16023
	0.5	0.946746	1.1037	1.04569	1.07328	0.953094	1.04963	1.04739	0.966936	1.20131	1.03309	0.989537	0.993857	1.09684	1.15386	1.15874	1.07132	0.940675	1.00347	1.58876	1.07294	0.797124	1.06133	1.16023
	1	0.955632	1.08136	1.09179	1.06021	0.979533	1.0441	1.0233	0.981279	1.1943	1.08277	1.0333	0.927102	1.04116	1.18495	1.1614	1.09493	0.954931	0.996203	1.37853	1.18023	0.837501	1.06117	1.16023
	1.5	0.938977	1.04761	1.08072	1.0781	0.982942	1.07364	1.02973	1.00543	1.11963	1.07619	1.05572	0.896745	1.04336	1.21835	1.11836	1.10204	0.928461	1.07104	1.41206	1.3455	0.945321	1.07476	1.16023
	2	1.03748	1.02946	1.0756	1.04264	1.00806	1.06877	1.03254	1.05486	1.06542	1.02889	1.06505	0.884561	1.06238	1.28299	1.12718	1.15536	0.927981	1.16878	1.378	1.29949	0.901556	1.08081	1.16023
	2.5	0.97128	1.00651	1.10478	1.01172	1.01935	1.07501	0.987789	1.04428	1.04279	1.15719	0.982496	0.874503	1.0511	1.5609	1.04993	1.86622	0.934441	1.20013	1.48476	1.33441	0.811908	1.12245	1.16023
	3	0.949108	0.992304	1.07932	1.00565	1.0633	1.0776	1.01378	1.0222	1.04206	1.12509	0.914881	0.829112	1.02602	1.61208	0.969124	1.70376	0.964742	1.20654	1.53065	1.3025	0.893736	1.11065	1.16023
	3.5	0.871782	0.975265	1.05613	1.00196	1.07069	1.0841	1.06944	1.04567	1.05464	1.0441	0.945741	0.891215	1.035	1.67114	0.998704	1.73593	0.950792	1.13489	1.61254	1.36379	0.899765	1.11968	1.16023
	4	0.969433	1.00894	0.98594	1.04768	1.0984	1.05605	1.01677	0.973688	1.10255	1.01244	0.945527	0.83485	1.00011	1.64285	0.883471	1.59926	0.992689	1.20332	1.64093	1.46239	0.771365	1.10708	1.16023
	4.5	0.929088	1.01664	1.02195	1.07663	1.05954	1.03378	1.08885	1.03892	1.11342	0.941968	0.975531	0.840037	1.03949	1.56632	0.990075	1.79488	0.976572	1.12407	1.80976	1.52149	0.781469	1.1305	1.16023
	5	0.957545	1.01328		1.04044	1.0412	1.03722	1.05964	1.02462	1.19009	0.944244	1.02316	0.869275	1.06879	1.56091	1.05148		0.905042	1.12838	1.57807	1.32552	0.801044	1.08526	1.16023
	Time [min]	Ratios (pollen germination site / pollen center), normalized to average of 5 data points before germination																					Average per timepoint	Threshold 2x StErr + 1
		green = ratio over threshold; time 0 = pollen tube outgrowth
		Pollen 1	Pollen 2	Pollen 3	Pollen 4	Pollen 5	Pollen 6	Pollen 7	Pollen 8	Pollen 9	Pollen 10	Pollen 11	Pollen 12	Pollen 13
Gef8p::mCit-GEF8-S518D	-15	1.00898	0.938163	0.984721	1.02597	0.890946	1.38667	0.974344			0.803267	1.22167	1.41154	1.18924									1.07596	1.16023
	-14.5	1.09558	1.02128	0.976682	1.22962	0.820019	1.24738	1.00825		1.29243	0.903312	1.22762	1.41049	1.146									1.11489	1.16023
	-14	1.08369	1.06453	0.968323	1.17188	0.884602	1.16752	1.12625		1.22842	0.881386	1.17601	1.30883	1.17712									1.10321	1.16023
	-13.5	1.12483	1.05048	0.930909	1.1664	0.983686	1.18672	0.906643		1.17375	0.91049	1.24134	1.3655	1.02248									1.0886	1.16023
	-13	1.09789	1.00862	0.932048	1.13642	0.941836	1.0585	0.984518		1.1472	0.87138	1.19579	1.28866	1.21746									1.07336	1.16023
	-12.5	1.14816	0.970137	0.984249	0.979699	1.12359	0.940622	1.04162		1.17612	0.868231	1.19988	1.36307	1.13825									1.0778	1.16023
	-12	1.13804	0.916831	1.02828	0.926357	1.08496	0.989649	1.00058		1.0557	0.948446	1.16174	1.04925	1.26204									1.04682	1.16023
	-11.5	1.0778	0.86435	1.035	0.979617	1.17601	0.865263	0.922477	1.20418	1.13178	1.00793	1.14444	1.1014	1.17513									1.05272	1.16023
	-11	1.12175	0.846843	1.0618	0.977905	1.25831	0.915033	0.902882	1.24784	1.0394	1.00529	1.10256	1.08744	1.14218									1.05456	1.16023
	-10.5	1.07429	0.898778	1.02771	1.15304	1.21873	0.832435	0.867642	1.14349	0.970647	1.03569	0.999235	1.15849	1.12068									1.03853	1.16023
	-10	0.980723	0.915276	1.0797	1.20312	1.15605	0.826746	0.804489	1.10922	0.980302	1.02896	1.02336	1.24176	1.12982									1.03689	1.16023
	-9.5	0.958045	0.878416	1.03059	1.25052	1.13235	0.970313	0.85044	1.13173	0.969838	1.00387	1.06843	1.21827	1.0139									1.03667	1.16023
	-9	0.836437	0.928626	1.00948	1.18053	1.10171	0.933683	0.973363	1.10411	0.970093	1.0798	1.15362	1.24874	1.12326									1.0495	1.16023
	-8.5	0.888489	0.945025	0.943059	1.19967	1.13298	0.990734	0.923703	1.05564	0.976402	1.03686	1.23654	1.29177	1.12989									1.05775	1.16023
	-8	0.856178	0.985117	0.9259	1.0702	1.0981	1.04038	1.07431	1.09579	1.03979	1.05489	1.31202	1.32799	1.19615									1.08283	1.16023
	-7.5	0.779256	0.933619	0.880865	1.04878	1.03681	1.0436	1.09986	1.00853	0.991306	1.09704	1.21609	1.30747	1.24706									1.0531	1.16023
	-7	0.795784	0.98335	0.845981	1.10032	0.948529	1.12408	1.24846	0.950822	0.963937	1.07152	1.25909	1.30151	1.27988									1.06717	1.16023
	-6.5	0.809318	1.03013	0.87815	0.935922	0.873883	1.09436	1.32137	0.952938	0.974684	1.10786	1.15144	1.37307	1.11398									1.04747	1.16023
	-6	0.918502	1.09475	0.894348	0.953829	0.99871	1.08124	1.55045	1.02013	1.0809	1.05964	1.08951	1.32075	1.17383									1.09512	1.16023
	-5.5	0.951348	1.0599	0.933946	0.997688	0.977949	1.09868	1.87327	1.06758	0.989167	1.0052	1.06871	1.32989	1.1664									1.1169	1.16023
	-5	0.967888	1.06058	0.90892	0.845619	0.922804	1.11507	1.8758	1.04391	0.997166	1.07188	0.991356	1.19646	1.18813									1.0912	1.16023
	-4.5	0.962585	1.01289	0.9621	0.751922	0.965579	0.979593	2.06834	1.09211	1.00933	1.03647	1.03119	1.21345	1.25237									1.10292	1.16023
	-4	1.02195	1.00279	0.976741	0.73662	1.13496	1.17662	1.8328	1.02962	1.01156	1.096	0.996956	1.11981	1.19965									1.10278	1.16023
	-3.5	1.05796	0.990398	0.995058	0.820133	1.16041	1.05445	1.89412	1.09131	0.978828	0.999905	0.931442	1.01185	1.15518									1.08777	1.16023
	-3	1.06077	0.980502	1.0171	0.943989	1.19215	1.02118	1.73993	1.21284	0.940923	0.964728	0.896121	1.06496	1.19319									1.09449	1.16023
	-2.5	1.13612	1.01342	1.05854	1.0178	1.23995	0.98502	1.87371	1.17048	0.874417	1.01082	0.922827	1.03161	1.02162									1.10433	1.16023
	-2	1.05378	1.02714	1.03119	1.2305	1.10389	0.942419	1.67784	1.14094	0.92012	0.995187	0.957107	1.01197	1.00053									1.08405	1.16023
	-1.5	0.978171	1.03141	1.00216	1.36953	1.18415	1.0149	1.6252	1.16822	0.950686	1.02715	1.048	0.95312	0.927817									1.0985	1.16023
	-1	0.92408	1.09679	0.979236	1.19495	1.15191	1.03679	1.5622	1.26401	0.838583	1.00212	1.05282	0.951546	1.03385									1.08376	1.16023
	-0.5	0.90785	1.14907	0.928873	1.19981	1.22144	1.02087	1.6661	1.22619	0.937029	0.947185	1.01925	1.05175	1.01618									1.09935	1.16023
	0	0.904547	1.07502	1.00508	1.24764	1.12144	0.98364	1.47657	1.38568	0.938396	0.928956	1.02825	1.02953	1.06947									1.09186	1.16023
	0.5	0.990768	1.06281	1.4219	0.964086	0.995882	1.03396	1.57978	1.3789	0.967961	0.925045	1.0091	1.08068	1.11654									1.11749	1.16023
	1	1.00474	1.0231	1.42734	0.951495	0.942077	0.957482	1.45251	1.33026	1.05758	0.877426	1.04466	1.1059	1.07018									1.09575	1.16023
	1.5	1.0357	1.00174	1.33796	0.930416	0.981801	0.923349	1.50675	1.26747	1.0379	0.857934	1.09269	1.11348	1.13014									1.09364	1.16023
	2	0.936498	1.03825	1.41113	0.957671	0.981758	0.967714	1.52705	1.15872	0.906979	0.9051	1.16335	1.08066	1.01677									1.0809	1.16023
	2.5	0.820731	1.00836	1.30961	0.959464	0.9268	0.992253	1.42182	1.14563	0.943789	0.84825	1.09961	1.12604	1.04674									1.04993	1.16023
	3	0.838032	1.0153	1.36414	0.875412	0.922807	0.877629	1.37882	1.13641	0.913951	0.788415	0.973756	1.18104	0.979679									1.01888	1.16023
	3.5	0.731069	0.998797	1.33303	0.897343	0.876877	0.925998	1.23518	1.12272	1.00404	0.925578	1.06939	1.05049	0.981008									1.01165	1.16023
	4	0.731592	1.09672	1.37739	0.933214	0.972079	0.844481	1.34136	1.03171	1.01013		1.11145	1.03962	0.960803									1.03755	1.16023
	4.5	0.77901	1.0799	1.41236	0.834564	0.937015	0.780831	1.33592	1.17461	1.03543		1.13521	1.08687	0.96099									1.04606	1.16023
	5	0.759327	1.1096	1.38429	0.742132	1.06508	0.766666	1.45046	1.01469	1.0296			1.15249	0.871834									1.03147	1.16023

## Sheet: Data_Fig3F-H
Figure 3 F-G: Protein polarization parameters and pollen germination efficiency of truncated and chimera GEFs
																											ANOVA comparison with Tukey's test		p-value (threshold 0.05)		ANOVA comparison with Tukey's test		p-value (threshold 0.05)
		Maximum Protein accumulation
		Pollen 1	Pollen 2	Pollen 3	Pollen 4	Pollen 5	Pollen 6	Pollen 7	Pollen 8	Pollen 9	Pollen 10	Pollen 11	Pollen 12	Pollen 13	Pollen 14	Pollen 15	Pollen 16	Pollen 17	Pollen 18	Pollen 19	Pollen 20	Pollen 21	Pollen 22	Average	ANOVA-Group		GEF8	GEF8ΔN	0.0243357		GEF9ΔN	GEF9ΔC	0.361435
	GEF8 (as Fig1)	1.97055	1.59296	1.59157	1.30014	1.86921	1.58567	1.99945	2.01859	1.66097	1.54488	1.66322	2.08298	1.92083	1.65744	1.31079	1.38526	1.4025	1.93062	1.1114	1.89782	1.68231	0.964389	1.64289	A			GEF8ΔC	0.0010053			GEF12-8C	0.719866
	GEF8ΔN	1.00723	1.13415	1.13197	1.19788	1.22089	1.396	1.53861	1.2063	1.75713	1.74299													1.33331	B C			GEF9ΔN	0.0138014			GEF12-9C	0.787071
	GEF8ΔC	1.13602	1.15514	1.11339	1.14547	1.1588	1.13366	1.15848	1.14847	1.7007	1.10043	1.13828	1.21165	1.04583										1.18049	C			GEF9ΔC	0.0010053			GEF8-S518A	0.326522
	GEF9ΔN	1.4749	1.2514	1.30892	1.14972	1.36598	1.12422	1.15879	1.36988	1.18738	1.61251	1.92755	1.41289	1.12564										1.34383	B C			GEF12-8C	0.729404			GEF8-S518D	0.899995
	GEF9ΔC	1.12643	1.04213	1.03181	1.55472	1.18662	1.05826	1.12983	1.13963	1.08026	1.13413	1.14415	1.09923	1.03724	1.11294									1.1341	C			GEF12-9C	0.568524		GEF9ΔC	GEF12-8C	0.0032161
	GEF12-8C	1.93102	1.43269	1.14571	1.40722	1.65413	1.34212	1.19933	1.49715	1.95979	1.73935	1.59996	1.15847	1.46701										1.50261	A B			GEF8-S518A	0.0010053			GEF12-9C	0.0035749
	GEF12-9C	1.50237	1.40488	1.32679	1.76896	2.1362	2.0963	1.36424	1.752	1.47436	1.27367	1.36304	1.0952	1.29304	1.09722	1.35694								1.48701	A B			GEF8-S518D	0.00256			GEF8-S518A	0.899995
	GEF8-S518A	1.09203	1.15303	1.15318	1.15443	1.11311	1.12395	1.07905	1.63611	1.26228	1.06826	1.08224	1.01921	1.23405	1.11709	1.15148	1.09484	1.1464	1.03541	1.14913	1.12671	1.09209		1.14686	C		GEF8ΔN	GEF8ΔC	0.823296			GEF8-S518D	0.636319
	GEF8-S518D	1.14816	1.09475	1.0797	1.25052	1.25831	1.38667	2.06834	1.24784	1.29243	1.10786	1.31202	1.41154	1.27988										1.30292	B C			GEF9ΔN	0.899995		GEF12-8C	GEF12-9C	0.899995
																												GEF9ΔC	0.529517			GEF8-S518A	0.0014597
																												GEF12-8C	0.725664			GEF8-S518D	0.457475
																												GEF12-9C	0.790507		GEF12-9C	GEF8-S518A	0.0015028
																												GEF8-S518A	0.519208			GEF8-S518D	0.517899
																												GEF8-S518D	0.899995		GEF8-S518A	GEF8-S518D	0.626591
																											GEF8ΔC	GEF9ΔN	0.690874
																												GEF9ΔC	0.899995
																												GEF12-8C	0.0215286
																												GEF12-9C	0.0252131
																												GEF8-S518A	0.899995
		Polarization Frequency																										GEF8-S518D	0.899995
		Polarized	Not polarized	number of pollen		Chi2 test (Threshold <0.05)
	GEF8ΔN	0.7	0.3	10		vs. GEF8	0.648193
	GEF8ΔC	0.153846	0.846154	13		vs. GEF8	0.0363274
	GEF9ΔN	0.75	0.25	16		vs. GEF9	0.804571
	GEF9ΔC	0.142857	0.857143	14		vs. GEF9	0.0412268
	GEF12-8C	0.846154	0.153846	13		vs. GEF8	0.861522
	GEF12-9C	0.866667	0.133333	15		vs. GEF9	0.977649
	GEF8-S518A	0.142857	0.857143	21		vs. GEF8	0.0285463
	GEF8-S518D	0.692308	0.307692	13		vs. GEF8	0.638572
		Pollen germination efficiency			all in gef8-cΔ1 background						all in gef8-cΔ1 background				all in gef8-cΔ1 background
		GEF8	gef8-c1	GEF8ΔN	GEF8ΔC	GEF12	GEF12-8C	GEF8-S518A	GEF8-S518D		ANOVA comparison with Tukey's test		p-value (threshold 0.05)		ANOVA comparison with Tukey's test		p-value (threshold 0.05)
		0.666667	0.681818	0.573333	0.281481	0.632911	0.743056	0.712121	0.721088		GEF8	gef8-c1	0.0005		GEF8ΔN	GEF8ΔC	0.0019
		0.565217	0.492063	0.712963	0.328	0.743363	0.664179	0.680556	0.777778			GEF8ΔN	0.9435			GEF12	>0.9999
		0.81746	0.722628	0.660714	0.488189	0.782313	0.685714	0.688312	0.661765			GEF8ΔC	<0.0001			GEF12-8C	>0.9999
		0.821782	0.73	0.705357	0.493827	0.715789	0.690909	0.71875	0.633333			GEF12	0.7575			GEF8-S518A	0.9978
		0.840426	0.670213	0.855769	0.505376	0.637363	0.691489	0.764706	0.694444			GEF12-8C	0.9352			GEF8-S518D	>0.9999
		0.90099	0.72043	0.859813	0.547619	0.699029	0.881356	0.542857	0.71875			GEF8-S518A	0.5753		GEF8ΔC	GEF12	0.0063
		0.822222	0.593985									GEF8-S518D	0.7516			GEF12-8C	0.0021
		0.810127	0.389831								gef8-c1	GEF8ΔN	0.0829			GEF8-S518A	0.0133
		0.83871	0.194444									GEF8ΔC	0.5805			GEF8-S518D	0.0065
		0.877193	0.322581									GEF12	0.2121		GEF12	GEF12-8C	>0.9999
	ANOVA-Group	A	B C	A B	C	A B	A B	A B	A B			GEF12-8C	0.0891			GEF8-S518A	>0.9999
												GEF8-S518A	0.3528			GEF8-S518D	>0.9999
												GEF8-S518D	0.2162		GEF12-8C	GEF8-S518A	0.9983
																GEF8-S518D	>0.9999
															GEF8-S518A	GEF8-S518D	>0.9999

## Sheet: Data_FigS7A
Figure 1 C-E: Protein polarization during pollen germination
	Time [min]	Ratios (pollen germination site / pollen center), normalized to average of 5 data points before germination												Average per timepoint	Threshold 2x StErr + 1
		green = ratio over threshold; time 0 = pollen tube outgrowth
		Pollen 1	Pollen 2	Pollen 3	Pollen 4	Pollen 5	Pollen 6	Pollen 7	Pollen 8	Pollen 9	Pollen 10	Pollen 11	Pollen 12
Gef8p::mCit-GEF8	-15		0.875985			1.11837	1.45482				1.27568	1.15832	1.16981	1.1755	1.16023
	-14.5		0.887543			1.15231	1.32898				1.35734	1.15485	1.318	1.19984	1.16023
	-14		1.01368			1.05675	1.27911				1.3465	1.10808	1.40138	1.20092	1.16023
	-13.5		1.13578	0.984091		1.03211	1.26929				1.29913	1.08612	1.41858	1.17501	1.16023
	-13	1.06245	1.08702	1.04118		0.974081	1.20672			1.07155	1.40116	1.13052	1.39742	1.15245	1.16023
	-12.5	1.14993	1.04289	1.01945		0.949247	1.19331			1.01732	1.38487	1.16672	1.24494	1.12985	1.16023
	-12	1.1422	1.07176	0.992103		0.987813	1.18882	1.17521	1.16566	1.07134	1.41104	1.13762	1.2085	1.1411	1.16023
	-11.5	1.1903	1.07203	0.963184	1.51491	1.06691	1.2108	1.12104	1.17207	0.957932	1.44124	1.23811	1.14234	1.17424	1.16023
	-11	1.19964	1.21322	1.05015	1.53239	1.11649	1.25498	1.12407	1.13811	0.957747	1.54017	1.29047	1.20502	1.21854	1.16023
	-10.5	1.12411	1.3103	1.1824	1.54936	1.15825	1.30747	1.14298	1.14781	0.995664	1.54175	1.21915	1.10172	1.23175	1.16023
	-10	1.16292	1.61636	1.2854	1.53092	1.20766	1.4002	1.14158	1.14334	1.09517	1.5312	1.17647	1.06518	1.2797	1.16023
	-9.5	1.21608	1.69974	1.52386	1.55069	1.39888	1.54422	1.15909	1.12479	1.13041	1.25179	1.12183	1.07693	1.31653	1.16023
	-9	1.25827	1.85955	1.41905	1.63013	1.59536	1.60931	1.13715	1.12754	1.2066	1.19412	1.13333	1.0664	1.35307	1.16023
	-8.5	1.24728	1.97625	1.28555	1.65921	1.81957	1.61932	1.21494	1.20845	1.27717	1.15301	1.11405	1.08374	1.38821	1.16023
	-8	1.1501	1.83384	1.2408	1.43963	1.83779	1.57465	1.28868	1.05715	1.3349	1.08752	1.15495	1.01473	1.33456	1.16023
	-7.5	1.19581	1.83005	1.22557	1.31727	1.77044	1.64051	1.22477	0.990076	1.26785	1.14121	1.18961	1.00693	1.31667	1.16023
	-7	1.27956	1.88594	1.35201	1.30143	1.80219	1.54204	1.09111	0.940051	1.388	1.12555	1.20335	1.0269	1.32818	1.16023
	-6.5	1.21079	1.82194	1.28319	1.22616	1.76832	1.48114	1.03377	0.961239	1.5679	1.10809	1.24941	1.10955	1.31846	1.16023
	-6	1.12806	1.77848	1.23082	1.24309	1.76011	1.32923	1.04623	1.05148	1.59956	1.09345	1.38007	1.03945	1.30667	1.16023
	-5.5	1.13413	1.75017	1.31107	1.44016	1.787	1.22713	1.05058	1.11237	1.58762	1.05861	1.39481	1.06809	1.32681	1.16023
	-5	0.945807	1.86189	1.31533	1.30421	1.7309	1.28445	1.01064	1.07782	1.44962	1.01647	1.22923	0.978613	1.26708	1.16023
	-4.5	1.09388	2.03489	1.2695	1.23019	1.8263	1.27565	1.09103	1.11031	1.59337	1.00905	1.12602	1.03124	1.30762	1.16023
	-4	1.08565	1.8509	1.11523	1.14356	1.81423	1.26879	1.1423	1.13826	1.518	0.96029	1.13623	1.0423	1.26798	1.16023
	-3.5	1.02111	1.70791	1.11836	1.10533	2.06496	1.50343	1.157	1.21145	1.5262	0.971347	1.05077	1.03025	1.28901	1.16023
	-3	0.976774	1.66382	1.08619	1.05843	2.22296	1.49015	1.14182	1.31458	1.63735	1.04284	0.981554	1.05428	1.3059	1.16023
	-2.5	0.98372	1.61095	1.09859	0.930986	2.23861	1.51474	1.04272	1.32927	1.69467	1.02425	1.00559	1.12004	1.29951	1.16023
	-2	1.01993	1.72396	0.945895	0.969414	2.16498	1.50283	0.96248	1.2374	1.61433	1.13035	0.990996	1.22609	1.29072	1.16023
	-1.5	0.998471	1.81943	1.06531	1.04211	2.17165	1.40582	0.921869	1.2334	1.55446	1.11764	0.997849	1.21035	1.29486	1.16023
	-1	1.03321	1.87107	1.16085	1.02173	2.03526	1.30173	1.04058	1.23472	1.43977	1.11878	1.02401	1.21449	1.29135	1.16023
	-0.5	1.01067	1.98416	1.09809	1.03575	1.97623	1.21106	1.03235	1.08347	1.4161	1.07365	1.12596	1.20733	1.27124	1.16023
	0	1.06906	1.92532	1.05528	1.01314	1.91724	1.19492	1.03627	0.721494	1.30019	1.08606	1.13225	1.24944	1.22505	1.16023
	0.5	1.09966	1.80553	1.0016	1.06093	1.96103	1.05365	1.02998	0.635707	1.28634	0.944319	1.17358	1.15203	1.1837	1.16023
	1	1.08003	1.75755	1.06119	1.0094	1.9078	1.07387	0.927298	0.645096	1.30589	0.946899	1.10836	1.19987	1.1686	1.16023
	1.5	1.09023	1.75592	1.17242	0.945012	1.69151	1.11637	0.98284	0.718391	1.26302	0.921968	1.10178	1.18943	1.16241	1.16023
	2	1.13948	1.57822	1.241	0.975188	1.65123	1.01493	0.951441	0.752302	1.22472	0.960159	1.11874	1.18819	1.14963	1.16023
	2.5	1.1149	1.49836	1.05568	0.960587	1.62565	1.07449	1.07296	0.71623	1.18385	0.986316	1.20736	1.17746	1.13949	1.16023
	3	1.0866	1.21543	1.00577	0.907848	1.63058	1.14394	1.09843	0.753752	1.10387	0.986955	1.11629	1.25398	1.10862	1.16023
	3.5	1.09387	1.31811	0.899476	0.946581	1.60635	1.22043	1.25407	0.762506	1.0909	1.02546	1.12768	1.21724	1.13022	1.16023
	4	1.14423	1.30197	0.992458	0.915265	1.65873	1.21187	1.20667	0.756918	1.07147	1.06471	1.24949	1.24422	1.1515	1.16023
	4.5	1.1289	1.19654	0.966987	0.956272	1.65195	1.18096	1.14477	0.767463	1.03583	1.12512	1.2142	1.25856	1.13563	1.16023
	5	1.14277	1.18306	0.872742	0.976676	1.68508	1.1388	1.09468	0.77127	1.06917	1.06604	1.27804	1.00731	1.10714	1.16023
	Time [min]	Ratios (pollen germination site / pollen center), normalized to average of 5 data points before germination												Average per timepoint	Threshold 2x StErr + 1
		green = ratio over threshold; time 0 = pollen tube outgrowth
		Pollen 1	Pollen 2	Pollen 3	Pollen 4	Pollen 5	Pollen 6	Pollen 7	Pollen 8	Pollen 9	Pollen 10	Pollen 11	Pollen 12
Gef9p::mCit-GEF9	-15	1.17427	1.0194	0.997604	0.902076	0.832842	0.967141	1.10053	1.15586	0.913993	0.997516	0.983883	1.03919	1.00703	1.16023
	-14.5	1.17506	1.06849	1.01721	1.01405	0.82981	1.02808	1.12047	1.08152	0.899563	1.02186	1.02921	1.01741	1.02523	1.16023
	-14	1.19317	1.06406	0.995005	1.0184	0.843476	1.16754	1.14529	0.965673	0.938443	1.01245	1.05052	0.998602	1.03272	1.16023
	-13.5	1.1978	1.06576	0.954606	1.01623	0.894092	1.41298	1.15142	0.957208	0.995237	1.06036	1.02074	0.985417	1.05932	1.16023
	-13	1.16482	1.08125	1.03558	1.04924	0.903908	1.45819	1.14891	0.997831	1.00901	1.09131	1.00034	1.03803	1.08153	1.16023
	-12.5	1.15579	1.08157	1.08418	1.08051	0.932746	1.47078	1.15975	1.01274	1.0125	1.09658	1.00994	1.0372	1.09452	1.16023
	-12	1.17091	1.13018	1.04143	1.11329	0.936424	1.65739	1.1048	1.06655	0.991572	1.06445	1.07829	1.02618	1.11512	1.16023
	-11.5	1.12526	1.19352	1.10031	1.17857	1.00236	1.62609	1.14449	1.10813	0.991687	1.1578	1.11116	0.989753	1.14409	1.16023
	-11	1.16932	1.24501	1.10995	1.23171	0.975509	1.45498	1.14914	1.10651	1.17112	1.15394	1.11389	1.00923	1.15753	1.16023
	-10.5	1.17606	1.24455	1.12002	1.28238	0.908394	1.46227	1.10839	1.11809	1.16287	1.13939	1.09222	1.004	1.15155	1.16023
	-10	1.18494	1.26593	1.12154	1.36904	0.95298	1.36975	1.08253	1.06423	1.17579	1.14318	1.15228	0.9883	1.15587	1.16023
	-9.5	1.07683	1.22332	1.22461	1.39389	0.991585	1.35044	1.10482	1.10648	1.18351	1.14308	1.13944	0.996989	1.16125	1.16023
	-9	1.11297	1.28442	1.26079	1.35697	1.0153	1.17588	1.10803	1.10288	1.21924	1.11482	1.09543	1.00485	1.1543	1.16023
	-8.5	1.11724	1.31059	1.19528	1.32368	1.07138	1.05765	1.07686	1.11531	1.14886	1.10844	1.13037	1.00586	1.13846	1.16023
	-8	1.10868	1.28778	1.15837	1.2537	1.10246	0.981791	1.10468	1.15143	1.20956	1.14374	1.06263	1.08923	1.13784	1.16023
	-7.5	1.13265	1.31265	1.19065	1.23406	1.02095	0.963731	1.03121	1.13383	1.21919	1.14939	1.04503	1.12103	1.12953	1.16023
	-7	1.07776	1.3099	1.22352	1.31712	0.969591	1.00052	1.06743	1.11211	1.30646	1.18314	1.03808	1.20735	1.15108	1.16023
	-6.5	1.11712	1.30308	1.26532	1.24668	0.98752	0.996307	1.04769	1.0694	1.29178	1.113	0.965154	1.21568	1.13489	1.16023
	-6	1.11452	1.28805	1.27241	1.25191	1.01817	1.16064	1.08339	1.04723	1.30452	1.04123	0.954098	1.23436	1.14755	1.16023
	-5.5	1.04289	1.30325	1.28805	1.28948	1.00377	1.28155	1.05792	1.04733	1.24715	0.962997	0.997642	1.19317	1.14293	1.16023
	-5	1.02733	1.28721	1.33006	1.20818	1.06636	1.45347	1.09563	1.12229	1.29316	0.923923	1.06062	1.19351	1.17181	1.16023
	-4.5	1.01142	1.24806	1.38225	1.15016	1.06459	1.55201	1.07585	1.20756	1.28921	1.00353	1.10298	1.18794	1.18963	1.16023
	-4	1.04619	1.24415	1.34956	1.07897	1.13556	1.61918	1.09517	1.17764	1.2846	1.06832	1.16902	1.18049	1.20407	1.16023
	-3.5	1.0411	1.12005	1.36291	1.04265	1.14415	1.67143	1.08973	1.17479	1.25618	1.09789	1.27261	1.20328	1.2064	1.16023
	-3	1.00304	1.00383	1.36412	1.13608	1.12848	1.60625	1.02279	1.17874	1.16703	1.16499	1.288	1.19572	1.18826	1.16023
	-2.5	0.972826	1.01778	1.32323	1.07175	1.13819	1.59326	0.981871	1.13637	1.21158	1.25046	1.28283	1.20987	1.1825	1.16023
	-2	0.979967	0.943595	1.27579	1.09873	1.11505	1.58204	0.958416	1.14073	1.26514	1.19435	1.23509	1.22521	1.16784	1.16023
	-1.5	1.00306	0.914752	1.24651	1.22101	1.14108	1.41345	0.947193	1.09359	1.12908	1.14269	1.25681	1.21119	1.14337	1.16023
	-1	1.12135	0.989243	1.24723	1.21256	1.11352	1.42306	0.927704	1.10343	1.08495	1.07525	1.25791	1.20235	1.14655	1.16023
	-0.5	1.13997	0.947181	1.21656	1.26949	1.09341	1.46589	0.944103	1.00526	1.04623	1.10768	1.27948	1.19796	1.14277	1.16023
	0	1.2846	0.939277	1.21406	1.28764	1.1245	1.50454	1.02674	1.00437	1.05549	1.0146	1.25352	1.19738	1.15889	1.16023
	0.5	1.29273	0.924899	1.35269	1.24327	1.17775	1.64359	1.03053	0.968898	1.07413	1.02452	1.31478	1.15779	1.1838	1.16023
	1	1.38053	0.905145	1.4103	1.2624	1.27138	1.58016	1.08192	0.918634	1.10386	1.08132	1.30634	1.17478	1.2064	1.16023
	1.5	1.44672	0.963984	1.43576	1.26741	1.30385	1.53667	1.1155	0.913539	0.991145	1.03856	1.34453	1.22032	1.21483	1.16023
	2	1.45876	0.879618	1.48395	1.32351	1.25475	1.41805	1.17819	0.95445	0.937382	1.05151	1.34098	1.07957	1.19673	1.16023
	2.5	1.50811	0.849616	1.57325	1.30059	1.22853	1.37212	1.16968	0.937849	0.917469	1.08338	1.33997	1.08483	1.19712	1.16023
	3	1.69083	0.811636	1.51715	1.29781	1.20146	1.30721	1.21603	0.890637	0.935866	1.02111	1.36689	1.00632	1.18858	1.16023
	3.5	1.55623	0.797745	1.46945	1.23069	1.27089	1.27959	1.15063	0.876942	0.965984	1.06929	1.34924	1.08521	1.17516	1.16023
	4			1.44281	1.22656	1.20051	1.30623	1.21359	0.875425	0.925897	1.10291	1.32903	1.04827	1.16712	1.16023
	4.5			1.38421	1.21324	1.30052	1.35691	1.14975	0.847346	0.939543	1.01867	1.42573	1.10108	1.1737	1.16023
	5			1.38535	1.14541	1.27372	1.30391	1.16759	0.897093	0.908713	1.03412	1.39087	1.07563	1.15824	1.16023

## Sheet: Data_Fig4E-F
Figure 4 E-F: CRIB4 polarization in gef8 mutant during pollen germination
		Maximum Protein accumulation
		Pollen 1	Pollen 2	Pollen 3	Pollen 4	Pollen 5	Pollen 6	Pollen 7	Pollen 8	Pollen 9	Pollen 10	Pollen 11	Pollen 12	Average	T-test p-Value
	CRIB4 in Col-0	1.27956	2.03489	1.52386	1.65921	2.23861	1.64051	1.28868	1.32927	1.69467	1.54175	1.39481	1.41858	1.33331	0.00741974
	CRIB4 in gef8-cΔ1	1.1978	1.31265	1.38225	1.39389	1.14415	1.67143	1.15975	1.20756	1.30646	1.25046	1.288	1.23436	1.18049
		Polarization Frequency
		Polarized	Not polarized	number of pollen		Chi2 test (Threshold <0.05)
	CRIB4 in Col-0	1	0	12
	CRIB4 in gef8-cΔ1	0.833333	0.166667	12		vs. Col-0	0.654721

## Sheet: Data_FigS7B-C, Fig4I
Figure S7 B-C: RGeco1 in gef8 mutant during pollen germination
		RGeco1 in Col-0																																									RGeco1 in gef8-cΔ1
		Pollen1			Pollen2			Pollen3			Pollen4			Pollen5			Pollen6			Pollen7			Pollen8			Pollen9			Pollen10			Pollen11			Pollen12			Pollen13					Pollen1			Pollen2			Pollen3
		Peak number		6	Peak number		6	Peak number		6	Peak number		5	Peak number		4	Peak number		6	Peak number		5	Peak number		5	Peak number		7	Peak number		4	Peak number		4	Peak number		7	Peak number		4			Peak number		6	Peak number		6	Peak number
	Time [min]	Leveled ratio	sliding average	Cutoff (AVG+5* St.Err)	Leveled ratio	sliding average	Cutoff (AVG+5* St.Err)	Leveled ratio	sliding average	Cutoff (AVG+5* St.Err)	Leveled ratio	sliding average	Cutoff (AVG+5* St.Err)	Leveled ratio	sliding average	Cutoff (AVG+5* St.Err)	Leveled ratio	sliding average	Cutoff (AVG+5* St.Err)	Leveled ratio	sliding average	Cutoff (AVG+5* St.Err)	Leveled ratio	sliding average	Cutoff (AVG+5* St.Err)	Leveled ratio	sliding average	Cutoff (AVG+5* St.Err)	Leveled ratio	sliding average	Cutoff (AVG+5* St.Err)	Leveled ratio	sliding average	Cutoff (AVG+5* St.Err)	Leveled ratio	sliding average	Cutoff (AVG+5* St.Err)	Leveled ratio	sliding average	Cutoff (AVG+5* St.Err)		Time [min]	Leveled ratio	sliding average	Cutoff (AVG+5* St.Err)	Leveled ratio	sliding average	Cutoff (AVG+5* St.Err)	Leveled ratio
1	-15	0.837405	0.784679	1.02564	0.577211	0.61256	1.06822	0.866872	0.898871	1.00876	0.965333	0.970778	1.0589	1.10842	1.06659	1.03574	0.997796	1.02752	1.02334	1.04323	1.00563	1.01852	1.32687	1.40134	1.07836	0.885179	1.01424	1.08418	0.921609	0.95383	1.07706	1.21922	1.18451	1.03186	0.835002	0.740804	1.0459	0.953465	0.948325	1.04015		-15	1.11688	0.989338	1.10812	0.615506	0.586554	1.07787	1.03437
2	-14.9167	0.781514	0.784913	1.02564	0.59824	0.636684	1.06822	0.862256	0.922849	1.00876	1.09633	0.95482	1.0589	1.03789	1.04972	1.03574	1.04028	1.03755	1.02334	1.03729	0.994338	1.01852	1.42185	1.38682	1.07836	0.996259	1.05206	1.08418	0.9836	0.931431	1.07706	1.13157	1.17237	1.03186	0.751584	0.719565	1.0459	0.966102	0.956339	1.04015		-14.9167	1.03894	0.958249	1.10812	0.591185	0.595361	1.07787	1.00662
3	-14.8333	0.798453	0.812164	1.02564	0.607341	0.668394	1.06822	0.904987	0.944597	1.00876	0.968056	0.920264	1.0589	1.03734	1.05156	1.03574	1.02458	1.02934	1.02334	0.993288	0.977585	1.01852	1.47945	1.3293	1.07836	1.12137	1.04538	1.08418	1.00912	0.884549	1.07706	1.16013	1.17382	1.03186	0.714437	0.704152	1.0459	0.955471	0.951042	1.04015		-14.8333	1.00333	0.921948	1.10812	0.568888	0.621443	1.07787	1.0056
4	-14.75	0.798023	0.840927	1.02564	0.64357	0.687427	1.06822	0.943865	0.935602	1.00876	0.945637	0.920849	1.0589	1.0829	1.0507	1.03574	1.01905	1.02334	1.02334	0.969945	0.966584	1.01852	1.44677	1.24642	1.07836	1.04118	1.00874	1.08418	0.932912	0.813598	1.07706	1.20626	1.16762	1.03186	0.666901	0.708311	1.0459	0.922252	0.953962	1.04015		-14.75	0.941578	0.907214	1.10812	0.566063	0.661218	1.07787	1.00506
5	-14.6667	0.708002	0.874281	1.02564	0.636437	0.692195	1.06822	0.916375	0.927615	1.00876	0.878529	0.924333	1.0589	1.0664	1.04411	1.03574	1.05591	1.02267	1.02334	0.984408	0.964234	1.01852	1.33175	1.17188	1.07836	1.02719	0.992519	1.08418	0.921914	0.7563	1.07706	1.20538	1.12807	1.03186	0.736094	0.70924	1.0459	0.944338	0.959298	1.04015		-14.6667	0.845968	0.905299	1.10812	0.59113	0.700137	1.07787	1.02029
6	-14.5833	0.83857	0.91954	1.02564	0.697834	0.705424	1.06822	0.986763	0.931647	1.00876	0.885544	0.928439	1.0589	1.02405	1.03359	1.03574	1.04795	1.00477	1.02334	0.986758	0.949886	1.01852	1.25427	1.15733	1.07836	1.07427	0.971043	1.08418	0.809614	0.6908	1.07706	1.15853	1.08941	1.03186	0.728808	0.691746	1.0459	0.993531	0.958553	1.04015		-14.5833	0.961438	0.907481	1.10812	0.659537	0.727254	1.07787	1.00892
7	-14.5	0.917769	0.945786	1.02564	0.756789	0.70504	1.06822	0.970995	0.902687	1.00876	0.923551	0.932316	1.0589	1.04712	1.04361	1.03574	0.999211	0.979424	1.02334	0.953526	0.930252	1.01852	1.13426	1.17669	1.07836	0.962891	0.94385	1.08418	0.749187	0.648753	1.07706	1.13879	1.06056	1.03186	0.674523	0.677019	1.0459	0.93962	0.941167	1.04015		-14.5	0.857433	0.890242	1.10812	0.721595	0.741268	1.07787	0.995353
8	-14.4167	0.942269	0.963448	1.02564	0.702503	0.707311	1.06822	0.860014	0.896147	1.00876	0.970983	0.930538	1.0589	1.03304	1.05538	1.03574	0.994594	0.972908	1.02334	0.938283	0.920749	1.01852	1.06506	1.20004	1.07836	0.938158	0.94963	1.08418	0.654362	0.620758	1.07706	1.12913	1.03619	1.03186	0.735232	0.685152	1.0459	0.970072	0.93274	1.04015		-14.4167	0.929654	0.900563	1.10812	0.767766	0.76663	1.07787	0.996317
9	-14.3333	0.964793	0.990266	1.02564	0.667413	0.717642	1.06822	0.903927	0.89722	1.00876	0.963058	0.902231	1.0589	1.04995	1.07012	1.03574	1.01567	0.973549	1.02334	0.958196	0.907949	1.01852	1.07407	1.22293	1.07836	0.960076	0.977332	1.08418	0.64642	0.597039	1.07706	1.00851	1.03363	1.03186	0.671545	0.6651	1.0459	0.94893	0.922922	1.04015		-14.3333	0.932003	0.895854	1.10812	0.760656	0.786439	1.07787	1.02389
10	-14.25	0.934297	1.01877	1.02564	0.702581	0.760772	1.06822	0.936535	0.897221	1.00876	0.899058	0.887498	1.0589	1.01379	1.08202	1.03574	0.966428	0.958656	1.02334	0.912664	0.900629	1.01852	1.25899	1.23379	1.07836	0.919817	1.00711	1.08418	0.594417	0.575264	1.07706	1.0121	1.04716	1.03186	0.648624	0.655362	1.0459	0.940615	0.910242	1.04015		-14.25	0.856875	0.871021	1.10812	0.726715	0.813024	1.07787	0.990059
11	-14.1667	0.9698	1.05159	1.02564	0.695916	0.799769	1.06822	0.841963	0.903644	1.00876	0.90493	0.91882	1.0589	1.07416	1.11673	1.03574	0.921219	0.975422	1.02334	0.888589	0.902581	1.01852	1.35104	1.19685	1.07836	0.938308	1.04667	1.08418	0.599379	0.563256	1.07706	1.0143	1.0681	1.03186	0.65517	0.651954	1.0459	0.906597	0.908035	1.04015		-14.1667	0.875244	0.872829	1.10812	0.729609	0.844174	1.07787	0.987151
12	-14.0833	1.00608	1.06449	1.02564	0.76814	0.846343	1.06822	0.938296	0.922621	1.00876	0.914662	0.931712	1.0589	1.10598	1.1251	1.03574	0.966633	0.989529	1.02334	0.906014	0.902107	1.01852	1.25105	1.13594	1.07836	0.991794	1.07786	1.08418	0.609213	0.545375	1.07706	1.01693	1.08442	1.03186	0.715191	0.639481	1.0459	0.897485	0.91786	1.04015		-14.0833	0.909039	0.860536	1.10812	0.848401	0.933932	1.07787	0.982015
13	-14	1.07636	1.08082	1.02564	0.754161	0.889314	1.06822	0.86538	0.923919	1.00876	0.829447	0.936574	1.0589	1.10673	1.14269	1.03574	0.997796	0.984447	1.02334	0.874282	0.901985	1.01852	1.17949	1.06434	1.07836	1.07667	1.10202	1.08418	0.535768	0.524254	1.07706	1.11633	1.08484	1.03186	0.63497	0.64434	1.0459	0.920983	0.939939	1.04015		-14	0.906108	0.860183	1.10812	0.866815	1.02907	1.07787	0.969288
14	-13.9167	1.10732	1.0673	1.02564	0.88306	0.926776	1.06822	0.903934	0.943693	1.00876	0.889391	0.947798	1.0589	1.10944	1.13498	1.03574	0.941202	0.967352	1.02334	0.921594	0.900266	1.01852	1.12835	0.991626	1.07836	1.10895	1.10225	1.08418	0.537544	0.505441	1.07706	1.07617	1.0637	1.03186	0.622855	0.65512	1.0459	0.88553	0.969523	1.04015		-13.9167	0.807839	0.878188	1.10812	0.893577	1.14407	1.07787	0.966917
15	-13.8333	1.09842	1.04406	1.02564	0.89757	0.929045	1.06822	0.968646	0.961429	1.00876	1.05567	0.98164	1.0589	1.18734	1.14708	1.03574	1.05026	0.949249	1.02334	0.922427	0.876628	1.01852	1.07432	0.938067	1.07836	1.11764	1.09899	1.08418	0.534377	0.474678	1.07706	1.11676	1.05031	1.03186	0.631586	0.668564	1.0459	0.92958	1.00689	1.04015		-13.8333	0.865915	0.914168	1.10812	0.882465	1.24578	1.07787	0.930045
16	-13.75	1.03426	1.00547	1.02564	0.928785	0.912412	1.06822	0.93685	0.971715	1.00876	0.969387	0.965747	1.0589	1.116	1.13366	1.03574	0.991756	0.912572	1.02334	0.886215	0.855205	1.01852	1.04649	0.863229	1.07836	1.09424	1.07	1.08418	0.509976	0.452273	1.07706	1.0959	1.01822	1.03186	0.592802	0.691696	1.0459	0.95572	1.03273	1.04015		-13.75	0.813777	0.937663	1.10812	1.1784	1.37857	1.07787	0.916258
17	-13.6667	1.08777	0.99396	1.02564	0.982993	0.889483	1.06822	0.944787	0.991196	1.00876	0.938974	0.962495	1.0589	1.19396	1.12164	1.03574	0.941221	0.890922	1.02334	0.905406	0.849865	1.01852	0.893038	0.78507	1.07836	1.11258	1.04568	1.08418	0.503603	0.452511	1.07706	1.01904	1.00106	1.03186	0.73949	0.723892	1.0459	1.00788	1.05574	1.04015		-13.6667	0.907275	0.98432	1.10812	1.32407	1.42065	1.07787	0.876951
18	-13.5833	1.00872	0.996068	1.02564	0.941472	0.856633	1.06822	0.964247	1.00998	1.00876	0.885564	0.963089	1.0589	1.06816	1.10271	1.03574	0.912324	0.867732	1.02334	0.865688	0.85407	1.01852	0.815927	0.736818	1.07836	1.07785	0.997301	1.08418	0.441707	0.465861	1.07706	1.01063	0.997012	1.03186	0.688866	0.742406	1.0459	1.06891	1.07327	1.04015		-13.5833	0.996136	1.01229	1.10812	1.44186	1.41396	1.07787	0.874967
19	-13.5	0.991119	0.998242	1.02564	0.894408	0.852612	1.06822	0.992613	1.02424	1.00876	1.0586	0.971364	1.0589	1.16996	1.09879	1.03574	0.850688	0.842955	1.02334	0.803402	0.864918	1.01852	0.860558	0.689043	1.07836	1.09263	0.953603	1.08418	0.38373	0.515514	1.07706	1.0092	0.98108	1.03186	0.690074	0.78989	1.0459	1.07237	1.08682	1.04015		-13.5	0.987738	1.03439	1.10812	1.40212	1.34779	1.07787	0.835211
20	-13.4167	0.905478	0.998948	1.02564	0.814401	0.846265	1.06822	1.02008	1.04294	1.00876	0.976209	0.945169	1.0589	1.12022	1.04988	1.03574	0.866873	0.826767	1.02334	0.815312	0.888183	1.01852	0.700132	0.642397	1.07836	0.972707	0.91161	1.08418	0.422351	0.602556	1.07706	0.956321	0.965906	1.03186	0.747251	0.827068	1.0459	1.05876	1.10641	1.04015		-13.4167	0.98339	1.06486	1.10812	1.54638	1.2659	1.07787	0.802114
21	-13.3333	0.976717	0.988806	1.02564	0.81414	0.867551	1.06822	1.03426	1.06142	1.00876	0.953126	0.943312	1.0589	1.05589	1.00791	1.03574	0.883506	0.80316	1.02334	0.859519	0.911821	1.01852	0.655695	0.617338	1.07836	0.97266	0.887302	1.08418	0.511162	0.707496	1.07706	1.01008	0.971536	1.03186	0.753778	0.861284	1.0459	1.0708	1.11147	1.04015		-13.3333	1.04706	1.08807	1.10812	1.38882	1.12717	1.07787	0.74107
22	-13.25	1.09831	0.936354	1.02564	0.818745	0.89537	1.06822	1.03873	1.06836	1.00876	0.941942	0.947334	1.0589	1.09931	0.971674	1.03574	0.82527	0.769944	1.02334	0.926428	0.916357	1.01852	0.651777	0.593809	1.07836	0.870662	0.862755	1.08418	0.570357	0.817445	1.07706	0.998821	0.959644	1.03186	0.832063	0.918059	1.0459	1.09551	1.10351	1.04015		-13.25	1.04714	1.0835	1.10812	1.29061	1.01331	1.07787	0.701545
23	-13.1667	1.01958	0.859812	1.02564	0.921365	0.931879	1.06822	1.03553	1.07889	1.00876	0.926943	0.944307	1.0589	1.04859	0.91936	1.03574	0.78844	0.746042	1.02334	0.91993	0.907956	1.01852	0.577053	0.570246	1.07836	0.859361	0.866905	1.08418	0.689968	0.924702	1.07706	0.930975	0.94732	1.03186	0.926284	0.957831	1.0459	1.13669	1.1006	1.04015		-13.1667	1.10662	1.07252	1.10812	1.11099	0.92973	1.07787	0.669619
24	-13.0833	0.994648	0.82672	1.02564	0.862675	0.956815	1.06822	1.08609	1.08838	1.00876	0.927624	0.94577	1.0589	0.925384	0.86542	1.03574	0.769744	0.736499	1.02334	0.919725	0.898294	1.01852	0.627326	0.557283	1.07836	0.882659	0.86753	1.08418	0.81894	1.00742	1.07706	0.933333	0.950257	1.03186	0.875963	0.981276	1.0459	1.17028	1.08212	1.04015		-13.0833	1.14008	1.05129	1.10812	0.992682	0.875668	1.07787	0.650291
25	-13	0.854768	0.887577	1.02564	0.920829	1.01361	1.06822	1.11248	1.08719	1.00876	0.966925	0.948101	1.0589	0.910377	0.836254	1.03574	0.748838	0.731084	1.02334	0.933502	0.888213	1.01852	0.574841	0.535796	1.07836	0.851168	0.862047	1.08418	0.947052	1.05385	1.07706	0.984468	0.938186	1.03186	0.918332	1.00709	1.0459	1.08408	1.04987	1.04015		-13	1.09945	1.02314	1.10812	0.852738	0.863484	1.07787	0.658018
26	-12.9167	0.714457	0.972942	1.02564	0.953238	1.06519	1.06822	1.06896	1.07738	1.00876	0.973235	0.940469	1.0589	0.874705	0.821075	1.03574	0.717428	0.729718	1.02334	0.882197	0.873323	1.01852	0.538051	0.517608	1.07836	0.849927	0.873017	1.08418	1.06091	1.05553	1.07706	0.950623	0.902619	1.03186	1.03765	1.01955	1.0459	1.03098	1.05406	1.04015		-12.9167	1.02419	0.996734	1.10812	0.819526	0.892863	1.07787	0.659777
27	-12.8333	0.715606	1.06597	1.02564	1.00129	1.10203	1.06822	1.09137	1.07949	1.00876	0.92681	0.944162	1.0589	0.837747	0.807919	1.03574	0.705758	0.73353	1.02334	0.884425	0.868688	1.01852	0.533961	0.51161	1.07836	0.891412	0.873362	1.08418	1.10664	1.0226	1.07706	0.937198	0.881646	1.03186	1.03092	1.01715	1.0459	1.08098	1.0585	1.04015		-12.8333	0.992233	0.994101	1.10812	0.87271	0.934657	1.07787	0.621788
28	-12.75	0.854123	1.14861	1.02564	1.04604	1.12633	1.06822	1.08298	1.07281	1.00876	0.934255	0.94494	1.0589	0.778886	0.830018	1.03574	0.740728	0.745452	1.02334	0.87162	0.862651	1.01852	0.512235	0.497536	1.07836	0.862486	0.873504	1.08418	1.10357	0.979428	1.07706	0.945661	0.851109	1.03186	1.04351	1.04128	1.0459	1.04425	1.03958	1.04015		-12.75	1.0005	0.98769	1.10812	0.840683	0.957314	1.07787	0.610112
29	-12.6667	1.29893	1.18037	1.02564	1.14667	1.14924	1.06822	1.08014	1.04444	1.00876	0.939283	0.957974	1.0589	0.779554	0.884396	1.03574	0.742669	0.758944	1.02334	0.869321	0.861743	1.01852	0.519892	0.501267	1.07836	0.855244	0.877125	1.08418	1.05108	0.933546	1.07706	0.87298	0.827313	1.03186	1.00501	1.07525	1.0459	1.00908	1.02155	1.04015		-12.6667	0.999347	0.997162	1.10812	0.931762	0.97612	1.07787	0.639585
30	-12.5833	1.28159	1.1144	1.02564	1.17868	1.13639	1.06822	1.06347	1.01069	1.00876	0.928763	0.958936	1.0589	0.834485	0.983648	1.03574	0.742008	0.781129	1.02334	0.859053	0.860585	1.01852	0.483902	0.546211	1.07836	0.906018	0.897783	1.08418	0.955446	0.899299	1.07706	0.80663	0.825607	1.03186	0.980658	1.13142	1.0459	1.10501	1.00855	1.04015		-12.5833	0.967399	1.00833	1.10812	0.999637	0.975085	1.07787	0.636293
31	-12.5	1.1796	1.05746	1.02564	1.13744	1.11791	1.06822	1.07947	0.987096	1.00876	0.991698	0.95474	1.0589	0.808924	1.07606	1.03574	0.736484	0.791653	1.02334	0.859023	0.855066	1.01852	0.508059	0.618163	1.07836	0.851648	0.911314	1.08418	0.896249	0.882728	1.07706	0.845759	0.81379	1.03186	1.02567	1.18673	1.0459	1.05321	0.975234	1.04015		-12.5	1.01103	1.02457	1.10812	1.0285	0.961871	1.07787	0.623281
32	-12.4167	1.12878	1.05692	1.02564	1.12279	1.1155	1.06822	1.05799	0.955881	1.00876	0.930702	0.956322	1.0589	0.94824	1.17734	1.03574	0.765368	0.817092	1.02334	0.854238	0.868853	1.01852	0.46359	0.707614	1.07836	0.892121	0.938685	1.08418	0.890798	0.885084	1.07706	0.784517	0.810626	1.03186	1.15157	1.22759	1.0459	0.986344	0.949948	1.04015		-12.4167	0.960182	1.0256	1.10812	0.985995	0.934999	1.07787	0.685651
33	-12.3333	1.01297	1.07306	1.02564	1.1606	1.11212	1.06822	0.941133	0.923361	1.00876	0.999425	0.976744	1.0589	1.05078	1.23711	1.03574	0.808192	0.874579	1.02334	0.867081	0.881168	1.01852	0.530893	0.816178	1.07836	0.880591	0.953102	1.08418	0.874158	0.902621	1.07706	0.82668	0.830401	1.03186	1.21333	1.24608	1.0459	0.954101	0.945228	1.04015		-12.3333	1.04785	1.03621	1.10812	0.93471	0.928623	1.07787	0.65335
34	-12.25	0.969037	1.09903	1.02564	1.08246	1.11519	1.06822	0.911389	0.936871	1.00876	0.944094	0.98644	1.0589	1.27582	1.2734	1.03574	0.853593	0.918479	1.02334	0.863532	0.908899	1.01852	0.744611	0.954334	1.07836	0.958538	0.979218	1.08418	0.879842	0.923568	1.07706	0.864451	0.840871	1.03186	1.2859	1.21754	1.0459	0.944087	0.965131	1.04015		-12.25	1.05516	1.02234	1.10812	0.926587	0.929133	1.07787	0.709996
35	-12.1667	0.996912	1.1137	1.02564	1.08627	1.12376	1.06822	0.945502	0.960264	1.00876	0.907782	0.993826	1.0589	1.29653	1.27327	1.03574	0.794629	0.970466	1.02334	0.831457	0.939873	1.01852	0.843662	1.04243	1.07836	0.973673	0.992846	1.08418	0.872591	0.942169	1.07706	0.747542	0.830279	1.03186	1.25719	1.18527	1.0459	0.938434	0.977491	1.04015		-12.1667	1.04862	0.990966	1.10812	0.933568	0.909749	1.07787	0.696945
36	-12.0833	1.17691	1.09866	1.02564	1.12538	1.11061	1.06822	0.923391	0.966403	1.00876	0.999607	1.02125	1.0589	1.31534	1.25899	1.03574	0.863676	1.01602	1.02334	0.927956	0.983349	1.01852	0.955316	1.11592	1.07836	0.988503	1.01663	1.08418	0.90803	0.946721	1.07706	0.829941	0.848392	1.03186	1.22995	1.15384	1.0459	0.926775	0.986545	1.04015		-12.0833	1.0162	0.955475	1.10812	0.894133	0.884739	1.07787	0.834794
37	-12	1.20946	1.03798	1.02564	1.1059	1.09612	1.06822	0.895388	0.961227	1.00876	1.03281	1.02511	1.0589	1.24708	1.24231	1.03574	1.05281	1.0587	1.02334	0.915816	1.00145	1.01852	1.00641	1.16564	1.07836	0.964205	1.04139	1.08418	0.978483	0.947687	1.07706	0.883391	0.846913	1.03186	1.24403	1.11267	1.0459	0.962743	0.995291	1.04015		-12	1.01322	0.944794	1.10812	0.954117	0.87068	1.07787	0.835628
38	-11.9167	1.14284	0.978454	1.02564	1.17595	1.09444	1.06822	1.00869	0.978188	1.00876	1.0479	1.03715	1.0589	1.23223	1.22896	1.03574	1.02769	1.05208	1.02334	1.00573	1.02282	1.01852	1.22168	1.19217	1.07836	1.01117	1.08205	1.08418	0.978894	0.933959	1.07706	0.879029	0.838801	1.03186	1.07063	1.05255	1.0459	1.05362	1.00208	1.04015		-11.9167	0.978498	0.93561	1.10812	0.937258	0.851992	1.07787	0.962632
39	-11.8333	1.04239	0.923088	1.02564	1.12532	1.06224	1.06822	1.02835	0.980978	1.00876	0.981026	1.04094	1.0589	1.27515	1.20704	1.03574	1.11353	1.0448	1.02334	1.0184	1.03277	1.01852	1.1851	1.16623	1.07836	1.02668	1.1074	1.08418	0.972847	0.952273	1.07706	0.811494	0.834696	1.03186	1.12454	1.01558	1.0459	1.00589	0.984111	1.04015		-11.8333	0.898282	0.932617	1.10812	0.829668	0.845301	1.07787	1.06292
40	-11.75	0.921707	0.893081	1.02564	1.02049	1.04086	1.06822	0.9762	0.977111	1.00876	1.04489	1.05577	1.0589	1.22517	1.18222	1.03574	1.0224	1.0205	1.02334	1.04884	1.03913	1.01852	1.2111	1.14863	1.07836	1.09257	1.13666	1.08418	0.89535	0.97198	1.07706	0.838105	0.845478	1.03186	1.10003	0.989813	1.0459	0.983706	0.981995	1.04015		-11.75	0.871169	0.948855	1.10812	0.808518	0.875719	1.07787	1.22178
41	-11.6667	0.873495	0.89319	1.02564	1.05296	1.02273	1.06822	0.897506	0.99128	1.00876	1.01893	1.06934	1.0589	1.23191	1.16388	1.03574	1.07708	1.01509	1.02334	1.01845	1.03949	1.01852	1.20391	1.13864	1.07836	1.11233	1.14623	1.08418	0.91286	1.03286	1.07706	0.822545	0.838955	1.03186	1.02412	0.990493	1.0459	0.970506	0.981419	1.04015		-11.6667	0.962795	0.969848	1.10812	0.823837	0.931964	1.07787	1.28028
42	-11.5833	0.911846	0.913508	1.02564	1.09746	0.993436	1.06822	0.980197	1.03251	1.00876	1.09299	1.07246	1.0589	1.18035	1.15095	1.03574	1.01971	0.992932	1.02334	1.02267	1.04182	1.01852	1.13904	1.1307	1.07836	1.1675	1.1334	1.08418	0.909845	1.11058	1.07706	0.842832	0.847756	1.03186	0.94341	1.03489	1.0459	0.996679	0.992968	1.04015		-11.5833	0.967305	0.964343	1.10812	0.86068	0.974636	1.07787	1.29826
43	-11.5	0.866007	0.92078	1.02564	1.01497	0.975308	1.06822	1.02263	1.05187	1.00876	1.06686	1.06197	1.0589	1.12263	1.13623	1.03574	0.991309	0.986941	1.02334	1.05549	1.0362	1.01852	1.09199	1.12862	1.07836	1.13793	1.1121	1.08418	1.07046	1.20637	1.07706	0.858505	0.846663	1.03186	0.885773	1.07933	1.0459	0.963777	0.996668	1.04015		-11.5	0.963536	0.964219	1.10812	0.903801	1.01894	1.07787	1.10344
44	-11.4167	0.89235	0.926319	1.02564	1.01841	0.986499	1.06822	1.00902	1.05621	1.00876	1.05519	1.04409	1.0589	1.15106	1.1315	1.03574	0.991999	0.980581	1.02334	1.0502	1.02184	1.01852	1.0971	1.12416	1.07836	1.17295	1.09765	1.08418	1.07138	1.33194	1.07706	0.865406	0.85312	1.03186	0.995729	1.15311	1.0459	0.995305	1.00596	1.04015		-11.4167	0.979472	0.951632	1.10812	0.981759	1.03999	1.07787	0.935931
45	-11.3333	0.922253	0.910251	1.02564	0.929851	1.01046	1.06822	1.04704	1.0569	1.00876	1.11274	1.02199	1.0589	1.13345	1.12978	1.03574	0.995375	0.981756	1.02334	1.05064	1.01472	1.01852	1.16115	1.14216	1.07836	1.14042	1.06119	1.08418	1.19974	1.44646	1.07706	0.805487	0.862616	1.03186	1.10343	1.16069	1.0459	0.980826	1.00694	1.04015		-11.3333	0.976132	0.946	1.10812	1.08974	1.03377	1.07787	0.817921
46	-11.25	0.975082	0.873628	1.02564	0.906486	1.02883	1.06822	1.10364	1.03651	1.00876	1.0345	0.973021	1.0589	1.16728	1.13731	1.03574	0.966271	0.974384	1.02334	1.03012	1.00719	1.01852	1.16422	1.14119	1.07836	1.04822	1.0404	1.08418	1.30146	1.52717	1.07706	0.866551	0.869286	1.03186	1.24611	1.12548	1.0459	1.02825	1.016	1.04015		-11.25	0.93527	0.947269	1.10812	1.0372	1.0079	1.07787	0.781154
47	-11.1667	0.948207	0.832281	1.02564	1.00683	1.05686	1.06822	1.07703	1.00715	1.00876	1.04055	0.931212	1.0589	1.10673	1.13095	1.03574	0.989754	0.974346	1.02334	0.994545	1.00535	1.01852	1.12866	1.13504	1.07836	1.06096	1.03724	1.08418	1.3888	1.56601	1.07706	0.837364	0.859433	1.03186	1.16562	1.04989	1.0459	1.01518	1.01157	1.04015		-11.1667	0.966684	0.978903	1.10812	1.08219	0.989544	1.07787	0.741059
48	-11.0833	0.893704	0.794984	1.02564	1.07092	1.0499	1.06822	1.04432	0.976182	1.00876	0.977455	0.899582	1.0589	1.099	1.13371	1.03574	0.959504	0.971425	1.02334	0.98369	1.00654	1.01852	1.0697	1.12437	1.07836	1.06571	1.02971	1.08418	1.6983	1.56923	1.07706	0.89079	0.887616	1.03186	1.25465	0.984804	1.0459	1.01024	1.0081	1.04015		-11.0833	0.9006	1.00429	1.10812	1.00909	0.993136	1.07787	0.765652
49	-11	0.812008	0.776501	1.02564	1.13824	1.03478	1.06822	1.01246	0.958355	1.00876	0.944721	0.885169	1.0589	1.14243	1.12139	1.03574	0.997875	0.970361	1.02334	1.0146	1.00738	1.01852	1.18709	1.1274	1.07836	0.990664	1.02424	1.08418	1.64401	1.48673	1.07706	0.912886	0.905683	1.03186	1.03364	0.921053	1.0459	1.00022	0.995732	1.04015		-11	0.951314	1.03525	1.10812	0.950623	0.997338	1.07787	0.848674
50	-10.9167	0.739137	0.779278	1.02564	1.0217	1.00935	1.06822	0.945112	0.958302	1.00876	0.867877	0.87004	1.0589	1.1711	1.10203	1.03574	0.958517	0.967488	1.02334	1.013	1.00867	1.01852	1.15628	1.11282	1.07836	1.03645	1.02385	1.08418	1.60327	1.38855	1.07706	0.838841	0.919438	1.03186	0.927385	0.910503	1.0459	1.02612	0.991545	1.04015		-10.9167	0.982475	1.06331	1.10812	0.960396	1.01796	1.07787	0.923725
51	-10.8333	0.768347	0.788433	1.02564	1.04659	1.00241	1.06822	0.956823	0.979899	1.00876	0.825456	0.878348	1.0589	1.13548	1.08318	1.03574	0.966079	0.981406	1.02334	1.02093	1.00006	1.01852	1.13345	1.11231	1.07836	1.03243	1.01885	1.08418	1.49568	1.30422	1.07706	0.817283	0.951759	1.03186	0.868157	0.916636	1.0459	1.0061	0.982011	1.04015		-10.8333	1.09344	1.05994	1.10812	0.945433	1.03753	1.07787	0.976184
52	-10.75	0.761725	0.783589	1.02564	0.972044	0.996951	1.06822	0.922204	0.981948	1.00876	0.8824	0.901986	1.0589	1.12055	1.0778	1.03574	0.975151	0.980847	1.02334	1.00048	0.987634	1.01852	1.07532	1.12799	1.07836	1.02329	1.02212	1.08418	1.40488	1.27717	1.07706	0.97828	0.990096	1.03186	0.840185	0.930872	1.0459	0.997837	0.975606	1.04015		-10.75	1.09363	1.03518	1.10812	1.10014	1.06486	1.07787	0.967947
53	-10.6667	0.801288	0.782458	1.02564	0.995341	1.02459	1.06822	0.955181	0.993109	1.00876	0.905388	0.92917	1.0589	1.0374	1.07346	1.03574	0.954184	0.96601	1.02334	0.987889	0.980719	1.01852	1.08485	1.13668	1.07836	1.03838	1.03051	1.08418	1.28582	1.29659	1.07706	0.981126	0.983696	1.03186	0.935896	0.950368	1.0459	0.948385	0.965418	1.04015		-10.6667	1.05541	1.01009	1.10812	1.0301	1.06761	1.07787	0.91801
54	-10.5833	0.825893	0.788864	1.02564	1.01109	1.04223	1.06822	1.01219	0.990694	1.00876	0.869081	0.964386	1.0589	1.0456	1.0762	1.03574	0.983511	0.947934	1.02334	1.02105	0.967246	1.01852	1.11421	1.15098	1.07836	0.98871	1.03661	1.08418	1.15311	1.35885	1.07706	0.98166	0.976283	1.03186	0.980891	0.923307	1.0459	0.979282	0.959473	1.04015		-10.5833	1.09157	1.00303	1.10812	1.05372	1.08402	1.07787	0.885693
55	-10.5	0.784915	0.8041	1.02564	0.986963	1.06651	1.06822	1.0531	0.984646	1.00876	0.909417	1.0147	1.0589	1.07686	1.0747	1.03574	1.02811	0.930806	1.02334	0.969934	0.945676	1.01852	1.15369	1.19279	1.07836	1.01146	1.04117	1.08418	1.18163	1.45625	1.07706	1.00045	0.958838	1.03186	0.958052	0.870951	1.0459	0.978452	0.940497	1.04015		-10.5	0.965663	0.976151	1.10812	1.05828	1.088	1.07787	0.965716
56	-10.4167	0.744125	0.830607	1.02564	1.01932	1.09739	1.06822	0.967068	0.96657	1.00876	0.943646	1.04714	1.0589	1.10859	1.0683	1.03574	0.963282	0.904346	1.02334	0.95882	0.941859	1.01852	1.21188	1.22466	1.07836	1.04878	1.04276	1.08418	1.36043	1.5179	1.07706	1.00897	0.941622	1.03186	0.939337	0.83419	1.0459	0.974074	0.917743	1.04015		-10.4167	0.969632	0.971865	1.10812	1.08204	1.08572	1.07787	0.964997
57	-10.3333	0.756068	0.880042	1.02564	1.11023	1.11846	1.06822	0.978011	0.966025	1.00876	1.01832	1.07608	1.0589	1.09887	1.05566	1.03574	0.900967	0.902826	1.02334	0.9659	0.940129	1.01852	1.11879	1.2604	1.07836	1.06521	1.02561	1.08418	1.50196	1.53113	1.07706	0.946279	0.919947	1.03186	0.937667	0.83821	1.0459	0.946898	0.882585	1.04015		-10.3333	0.968157	0.954069	1.10812	1.11392	1.1059	1.07787	1.02448
58	-10.25	0.833316	0.952121	1.02564	1.08355	1.13687	1.06822	0.943103	0.952637	1.00876	1.08147	1.08866	1.0589	1.05107	1.04292	1.03574	0.863804	0.924676	1.02334	0.920527	0.928887	1.01852	1.15634	1.28718	1.07836	1.06887	1.00499	1.08418	1.59712	1.49567	1.07706	0.944059	0.941586	1.03186	0.800588	0.877485	1.0459	0.918658	0.854082	1.04015		-10.25	1.02012	0.96416	1.10812	1.11215	1.10249	1.07787	0.951614
59	-10.1667	0.902077	1.02064	1.02564	1.13247	1.16572	1.06822	0.981951	0.946667	1.00876	1.12067	1.07664	1.0589	1.03813	1.03432	1.03574	0.897869	0.951797	1.02334	0.913201	0.926401	1.01852	1.32325	1.32595	1.07836	1.01154	0.980109	1.08418	1.64012	1.42703	1.07706	0.894438	0.955078	1.03186	0.719111	0.912582	1.0459	0.884404	0.825992	1.04015		-10.1667	0.957183	0.954857	1.10812	1.0736	1.1162	1.07787	0.88824
60	-10.0833	0.917448	1.09047	1.02564	1.14137	1.19645	1.06822	0.962718	0.936703	1.00876	1.0716	1.04634	1.0589	1.04486	1.04586	1.03574	0.895808	0.965591	1.02334	0.950848	0.927606	1.01852	1.31304	1.3381	1.07836	1.01938	0.967092	1.08418	1.48988	1.3411	1.07706	0.914369	0.971592	1.03186	0.774245	0.944929	1.0459	0.86468	0.81028	1.04015		-10.0833	0.944233	0.957548	1.10812	1.04686	1.14086	1.07787	0.877962
61	-10	0.991302	1.14251	1.02564	1.1247	1.22299	1.06822	0.964341	0.923429	1.00876	1.08835	1.07751	1.0589	1.04537	1.0511	1.03574	0.955683	0.974551	1.02334	0.950168	0.919948	1.01852	1.39056	1.32485	1.07836	0.96303	0.99382	1.08418	1.42659	1.25994	1.07706	0.900589	0.99548	1.03186	0.959438	0.966339	1.0459	0.798283	0.802411	1.04015		-10	0.880656	0.957601	1.10812	1.18296	1.16529	1.07787	0.925183
62	-9.91667	1.11646	1.1706	1.02564	1.20224	1.24395	1.06822	0.91107	0.899685	1.00876	1.08123	1.09298	1.0589	1.03517	1.05336	1.03574	1.01022	0.971577	1.02334	0.909692	0.919318	1.01852	1.25273	1.28948	1.07836	0.962115	1.02394	1.08418	1.32463	1.18747	1.07706	1.05447	1.04055	1.03186	1.13404	0.971957	1.0459	0.804385	0.78853	1.04015		-9.91667	1.01861	0.952431	1.10812	1.09689	1.15779	1.07787	0.908364
63	-9.83333	1.1759	1.15865	1.02564	1.22781	1.23794	1.06822	0.913253	0.881486	1.00876	1.02134	1.13352	1.0589	1.00805	1.05597	1.03574	0.999408	0.94845	1.02334	0.908099	0.919888	1.01852	1.35019	1.28387	1.07836	0.944475	1.06032	1.08418	1.25394	1.13063	1.07706	1.01152	1.07206	1.03186	0.976074	0.940521	1.0459	0.778206	0.769926	1.04015		-9.83333	0.973601	0.939238	1.10812	1.18071	1.19068	1.07787	0.989827
64	-9.75	1.25125	1.12815	1.02564	1.28612	1.2306	1.06822	0.932132	0.889511	1.00876	0.969174	1.18405	1.0589	1.09582	1.05094	1.03574	0.96684	0.942255	1.02334	0.919225	0.918767	1.01852	1.38399	1.26111	1.07836	0.946454	1.08558	1.08418	1.21047	1.08121	1.07706	0.977007	1.13847	1.03186	0.880849	0.945427	1.0459	0.805848	0.761747	1.04015		-9.75	0.970641	0.942451	1.10812	1.19688	1.2138	1.07787	1.03654
65	-9.66667	1.17766	1.05553	1.02564	1.2741	1.20364	1.06822	0.896349	0.889476	1.00876	1.22746	1.23407	1.0589	1.0711	1.02259	1.03574	0.94061	0.94173	1.02334	0.912558	0.916651	1.01852	1.2468	1.2303	1.07836	1.15302	1.09876	1.08418	1.08408	1.03418	1.07706	1.03381	1.23132	1.03186	0.881295	0.959262	1.0459	0.825332	0.727055	1.04015		-9.66667	0.944499	0.92562	1.10812	1.16901	1.24953	1.07787	0.92197
66	-9.58333	1.13175	0.983853	1.02564	1.22948	1.16016	1.06822	0.845622	0.905226	1.00876	1.1657	1.20997	1.0589	1.05665	0.996102	1.03574	0.94081	0.947097	1.02334	0.947019	0.916735	1.01852	1.21369	1.20883	1.07836	1.11365	1.06296	1.08418	1.06422	0.995647	1.07706	1.12593	1.29316	1.03186	0.987524	0.958909	1.0459	0.728876	0.694891	1.04015		-9.58333	0.854806	0.916636	1.10812	1.14549	1.29458	1.07787	0.974869
67	-9.5	1.05672	0.909814	1.02564	1.1722	1.11789	1.06822	0.820072	0.934854	1.00876	1.28395	1.18262	1.0589	1.04824	0.959157	1.03574	0.894583	0.950543	1.02334	0.91254	0.912626	1.01852	1.22467	1.18172	1.07836	1.14397	1.02344	1.08418	1.04044	0.963354	1.07706	1.21203	1.31478	1.03186	0.976863	0.9374	1.0459	0.711368	0.678146	1.04015		-9.5	0.952643	0.939664	1.10812	1.26131	1.35159	1.07787	0.963314
68	-9.41667	1.02336	0.856288	1.02564	1.1911	1.06364	1.06822	0.953379	0.966503	1.00876	1.27399	1.14029	1.0589	0.982872	0.913512	1.03574	0.968433	0.966291	1.02334	0.902493	0.91747	1.01852	1.23638	1.10863	1.07836	1.07077	0.983236	1.08418	1.00685	0.935321	1.07706	1.34357	1.30073	1.03186	1.00061	0.923657	1.0459	0.737308	0.672436	1.04015		-9.41667	0.989664	0.931138	1.10812	1.29633	1.37715	1.07787	1.03078
69	-9.33333	0.888164	0.813404	1.02564	1.1513	0.997321	1.06822	0.931958	0.978017	1.00876	1.21923	1.08772	1.0589	0.954107	0.878372	1.03574	0.964211	0.96586	1.02334	0.908643	0.917853	1.01852	1.22995	1.02032	1.07836	1.01237	0.947036	1.08418	0.975299	0.926341	1.07706	1.4413	1.24764	1.03186	0.950023	0.883281	1.0459	0.632389	0.663436	1.04015		-9.33333	0.886488	0.920116	1.10812	1.37554	1.37374	1.07787	1.02499
70	-9.25	0.819274	0.802577	1.02564	1.05673	0.927506	1.06822	0.975097	0.995874	1.00876	1.10697	1.04092	1.0589	0.938641	0.850944	1.03574	0.967448	0.974165	1.02334	0.91298	0.915864	1.01852	1.13946	0.934559	1.07836	0.974014	0.927586	1.08418	0.891425	0.908649	1.07706	1.34298	1.18881	1.03186	0.879529	0.858926	1.0459	0.664514	0.674519	1.04015		-9.25	0.899579	0.940875	1.10812	1.39423	1.33888	1.07787	1.0614
71	-9.16667	0.761556	0.804322	1.02564	1.01809	0.884276	1.06822	0.993766	1.03141	1.00876	1.02893	1.0233	1.0589	0.871921	0.815995	1.03574	0.958039	0.971493	1.02334	0.926473	0.913174	1.01852	1.07815	0.849474	1.07836	0.916062	0.920878	1.08418	0.902757	0.895582	1.07706	1.23403	1.12566	1.03186	0.879981	0.868729	1.0459	0.645148	0.676921	1.04015		-9.16667	0.969943	0.945182	1.10812	1.43053	1.31057	1.07787	1.03079
72	-9.08333	0.789086	0.822241	1.02564	0.900975	0.855868	1.06822	0.978315	1.05628	1.00876	1.07234	1.00049	1.0589	0.820019	0.800145	1.03574	0.973323	0.978767	1.02334	0.936758	0.908213	1.01852	0.859192	0.766157	1.07836	0.942953	0.924681	1.08418	0.90028	0.916701	1.07706	1.1418	1.09196	1.03186	0.908143	0.884104	1.0459	0.682818	0.699297	1.04015		-9.08333	0.910013	0.943821	1.10812	1.38914	1.27009	1.07787	0.909303
73	-9	0.80894	0.845878	1.02564	0.859505	0.843546	1.06822	1.01095	1.07046	1.00876	1.01112	0.958918	1.0589	0.80717	0.798771	1.03574	0.96628	0.976622	1.02334	0.904409	0.91499	1.01852	0.79487	0.705583	1.07836	0.889776	0.930354	1.08418	0.961946	0.936614	1.07706	1.07808	1.08006	1.03186	0.798729	0.895027	1.0459	0.692312	0.736502	1.04015		-9	0.934559	0.961308	1.10812	1.27928	1.26185	1.07787	0.990514
74	-8.91667	0.834031	0.862159	1.02564	0.802227	0.855374	1.06822	1.02124	1.06959	1.00876	0.985221	0.935248	1.0589	0.816968	0.800611	1.03574	1.00573	0.97688	1.02334	0.8987	0.932503	1.01852	0.801124	0.664421	1.07836	0.915124	0.952536	1.08418	0.886834	0.944137	1.07706	1.14714	1.08803	1.03186	0.828248	0.919965	1.0459	0.687805	0.786119	1.04015		-8.91667	0.99028	0.982764	1.10812	1.20123	1.25189	1.07787	1.03874
75	-8.83333	0.827995	0.873248	1.02564	0.840576	0.879933	1.06822	1.1528	1.06313	1.00876	1.01889	0.910094	1.0589	0.763898	0.814518	1.03574	0.954087	0.9657	1.02334	0.89953	0.960646	1.01852	0.714037	0.620443	1.07836	0.940474	1.00236	1.08418	0.82609	0.973879	1.07706	1.02726	1.09007	1.03186	0.928546	0.929344	1.0459	0.676519	0.838569	1.04015		-8.83333	0.921118	1.00573	1.10812	1.25269	1.24112	1.07787	0.956166
76	-8.75	0.851154	0.871638	1.02564	0.876058	0.907986	1.06822	1.1181	1.04252	1.00876	0.914898	0.887859	1.0589	0.792669	0.821342	1.03574	0.994413	0.974032	1.02334	0.90167	0.992897	1.01852	0.661562	0.588183	1.07836	0.935077	1.05704	1.08418	1.00835	1.03779	1.07706	1.06553	1.11876	1.03186	0.956856	0.927978	1.0459	0.757031	0.879444	1.04015		-8.75	0.963135	1.04149	1.10812	1.22812	1.22511	1.07787	1.04984
77	-8.66667	0.907269	0.872008	1.02564	0.839363	0.940916	1.06822	1.04921	1.00727	1.00876	0.864461	0.887543	1.0589	0.813148	0.823615	1.03574	0.962596	0.96761	1.02334	0.970639	1.02596	1.01852	0.556321	0.569477	1.07836	0.971319	1.12768	1.08418	0.999849	1.0453	1.07706	1.0823	1.13825	1.03186	0.962757	0.928201	1.0459	0.868841	0.907308	1.04015		-8.66667	0.997448	1.05577	1.10812	1.34791	1.20869	1.07787	1.12798
78	-8.58333	0.890344	0.86722	1.02564	0.918646	0.969017	1.06822	1.0066	1.00184	1.00876	0.892771	0.905636	1.0589	0.816372	0.831461	1.03574	0.96757	0.976938	1.02334	0.991977	1.0425	1.01852	0.589062	0.554289	1.07836	1.00068	1.169	1.08418	0.999562	1.05697	1.07706	1.11792	1.14199	1.03186	0.923418	0.961648	1.0459	0.940397	0.924569	1.04015		-8.58333	1.04184	1.08871	1.10812	1.2295	1.15428	1.07787	1.1536
79	-8.5	0.889479	0.870922	1.02564	0.925019	0.985335	1.06822	0.988943	0.998032	1.00876	0.85945	0.914131	1.0589	0.886501	0.817351	1.03574	0.949835	0.993374	1.02334	1.03941	1.05591	1.01852	0.581235	0.564985	1.07836	1.16425	1.20138	1.08418	1.03554	1.06054	1.07706	1.15736	1.14972	1.03186	0.87514	1.02007	1.0459	0.950057	0.926834	1.04015		-8.5	1.10512	1.09176	1.10812	1.14736	1.11315	1.07787	1.20841
80	-8.41667	0.819942	0.883019	1.02564	0.980844	1.00128	1.06822	1.04972	1.00226	1.00876	0.907716	0.955443	1.0589	0.798019	0.782255	1.03574	0.995749	1.01693	1.02334	1.06079	1.07132	1.01852	0.552734	0.600034	1.07836	1.21384	1.19935	1.08418	1.14565	1.04231	1.07706	1.17068	1.15867	1.03186	0.92172	1.10431	1.0459	0.880894	0.932764	1.04015		-8.41667	1.09992	1.1073	1.10812	1.17263	1.08652	1.07787	1.25773
81	-8.33333	0.853004	0.917744	1.02564	1.04071	1.00694	1.06822	0.941876	0.975962	1.00876	0.913317	0.983981	1.0589	0.804033	0.75983	1.03574	0.962299	1.02471	1.02334	1.06699	1.07441	1.01852	0.568031	0.622156	1.07836	1.28828	1.18537	1.08418	1.04588	0.998804	1.07706	1.163	1.17401	1.03186	0.957971	1.14334	1.0459	0.896349	0.963034	1.04015		-8.33333	1.03453	1.12433	1.10812	1.14602	1.04641	1.07787	1.32379
82	-8.25	0.88333	0.939554	1.02564	0.979865	1.01073	1.06822	1.02205	0.970971	1.00876	0.954925	1.01174	1.0589	0.852379	0.75175	1.03574	1.00924	1.0234	1.02334	1.05333	1.07173	1.01852	0.480383	0.646419	1.07836	1.17792	1.17046	1.08418	1.0582	0.986704	1.07706	1.10098	1.18733	1.03186	1.12999	1.15947	1.0459	0.955149	0.985809	1.04015		-8.25	1.16214	1.15627	1.10812	1.07587	1.01556	1.07787	1.36901
83	-8.16667	0.908856	0.968322	1.02564	1.00024	1.02213	1.06822	0.98757	0.951454	1.00876	0.935248	1.01553	1.0589	0.745825	0.73606	1.03574	1.04975	1.00649	1.02334	1.05901	1.06232	1.01852	0.64254	0.704428	1.07836	1.16263	1.19425	1.08418	1.01742	0.979473	1.07706	1.15658	1.22064	1.03186	1.21551	1.11733	1.0459	0.951719	0.990091	1.04015		-8.16667	1.05708	1.18693	1.10812	1.02386	0.987859	1.07787	1.34258
84	-8.08333	0.94996	0.985955	1.02564	1.00473	1.02232	1.06822	1.01007	0.952687	1.00876	1.06601	1.02581	1.0589	0.711017	0.757877	1.03574	1.06764	0.974003	1.02334	1.11648	1.04521	1.01852	0.75648	0.741254	1.07836	1.15408	1.21293	1.08418	0.944399	0.975099	1.07706	1.20212	1.21396	1.03186	1.29634	1.07319	1.0459	0.979706	1.00167	1.04015		-8.08333	1.18282	1.24679	1.10812	1.01423	0.969233	1.07787	1.32863
85	-8	0.993572	1.00799	1.02564	1.00913	1.02007	1.06822	0.918249	0.943861	1.00876	1.05041	0.999638	1.0589	0.685898	0.763578	1.03574	1.03463	0.950704	1.02334	1.07623	1.01627	1.01852	0.663345	0.759791	1.07836	1.14394	1.23209	1.08418	0.928114	0.995546	1.07706	1.24737	1.18738	1.03186	1.11691	1.01776	1.0459	1.03225	1.00433	1.04015		-8	1.18509	1.28666	1.10812	0.972087	0.948188	1.07787	1.40073
86	-7.91667	0.962051	1.02863	1.02564	1.05969	1.03184	1.06822	0.91692	0.961666	1.00876	1.05211	0.980026	1.0589	0.763629	0.769388	1.03574	0.955741	0.926849	1.02334	1.0536	0.995146	1.01852	0.689349	0.80529	1.07836	1.21376	1.26615	1.08418	0.985379	1.04066	1.07706	1.2296	1.13834	1.03186	1.03861	1.01417	1.0459	1.01022	0.9899	1.04015		-7.91667	1.19421	1.35569	1.10812	0.991745	0.930597	1.07787	1.411
87	-7.83333	1.02717	1.06617	1.02564	1.03684	1.05896	1.06822	0.924463	0.967013	1.00876	0.973854	0.973964	1.0589	0.773929	0.773149	1.03574	0.924714	0.903492	1.02334	1.00629	0.970081	1.01852	0.770428	0.873122	1.07836	1.29684	1.29633	1.08418	1.02205	1.05979	1.07706	1.26754	1.09744	1.03186	0.919297	1.03332	1.0459	0.976562	0.976235	1.04015		-7.83333	1.31546	1.68956	1.10812	0.937367	0.910818	1.07787	1.57273
88	-7.75	0.997023	1.08722	1.02564	1.00121	1.07715	1.06822	0.993735	0.988773	1.00876	0.986661	0.991847	1.0589	0.854914	0.779836	1.03574	0.887297	0.894657	1.02334	0.973459	0.952698	1.01852	0.826667	0.917352	1.07836	1.25604	1.33164	1.08418	0.995555	1.08878	1.07706	1.12317	1.0668	1.03186	0.99478	1.06189	1.0459	1.00963	0.988676	1.04015		-7.75	1.35636	1.8947	1.10812	0.930736	0.892116	1.07787	1.57187
89	-7.66667	1.06013	1.1117	1.02564	0.993513	1.10327	1.06822	0.965939	0.985675	1.00876	0.935161	1.01818	1.0589	0.739521	0.785695	1.03574	0.951142	0.88552	1.02334	0.971774	0.935505	1.01852	0.849167	0.944126	1.07836	1.24989	1.39227	1.08418	1.04663	1.10788	1.07706	1.06922	1.06059	1.03186	1.01921	1.07967	1.0459	0.992987	0.997612	1.04015		-7.66667	1.38217	1.92329	1.10812	0.909005	0.8726	1.07787	1.60602
90	-7.58333	1.09676	1.10698	1.02564	1.06796	1.13623	1.06822	1.00727	0.999765	1.00876	0.952344	1.04946	1.0589	0.714945	0.844707	1.03574	0.915351	0.860875	1.02334	0.970613	0.9229	1.01852	0.890838	0.93734	1.07836	1.31425	1.44921	1.08418	1.15369	1.10564	1.07706	1.00216	1.05944	1.03186	1.09893	1.09198	1.0459	0.960095	1.01896	1.04015		-7.58333	1.53024	1.92184	1.10812	0.884132	0.866769	1.07787	1.65019
91	-7.5	1.14978	1.09437	1.02564	1.1953	1.13655	1.06822	0.943658	1.00523	1.00876	1.0218	1.07493	1.0589	0.782437	0.90155	1.03574	0.838956	0.841307	1.02334	0.92827	0.907333	1.01852	1.02851	0.914138	1.07836	1.36465	1.47239	1.08418	1.08102	1.06546	1.07706	1.02514	1.05406	1.03186	1.13437	1.09397	1.0459	0.941896	1.04253	1.04015		-7.5	2.86354	1.85661	1.10812	0.892848	0.863	1.07787	1.42953
92	-7.41667	1.13239	1.05544	1.02564	1.12775	1.10203	1.06822	1.03326	1.02231	1.00876	1.06327	1.08245	1.0589	0.807362	0.937283	1.03574	0.880538	0.842718	1.02334	0.919374	0.886838	1.01852	0.99158	0.872605	1.07836	1.4734	1.47259	1.08418	1.167	1.02725	1.07706	1.11434	1.04268	1.03186	1.06216	1.08064	1.0459	1.03877	1.05645	1.04015		-7.41667	2.34118	1.4991	1.10812	0.843857	0.839858	1.07787	1.36577
93	-7.33333	1.11943	1.01818	1.02564	1.13181	1.07943	1.06822	0.978247	1.03501	1.00876	1.1183	1.07741	1.0589	0.884208	0.972669	1.03574	0.841615	0.848885	1.02334	0.887494	0.872683	1.01852	0.960535	0.844741	1.07836	1.55919	1.43855	1.08418	1.09104	0.963085	1.07706	1.09208	1.01345	1.03186	1.08371	1.06207	1.0459	1.05431	1.06215	1.04015		-7.33333	1.49932	1.23532	1.10812	0.833156	0.824151	1.07787	1.3222
94	-7.25	1.03653	0.970921	1.02564	1.15831	1.04942	1.06822	1.03639	1.06856	1.00876	1.0916	1.07279	1.0589	1.03458	0.996277	1.03574	0.827914	0.86627	1.02334	0.908751	0.873356	1.01852	0.815238	0.831006	1.07836	1.53456	1.37814	1.08418	1.03544	0.911006	1.07706	1.06347	0.978746	1.03186	1.08072	1.03363	1.0459	1.09975	1.05557	1.04015		-7.25	1.37489	1.13748	1.10812	0.879853	0.805764	1.07787	1.2407
95	-7.16667	1.03372	0.93891	1.02564	1.06955	1.0075	1.06822	1.03458	1.08352	1.00876	1.0797	1.05633	1.0589	0.999159	0.972361	1.03574	0.817515	0.889039	1.02334	0.892773	0.875492	1.01852	0.774828	0.848387	1.07836	1.43015	1.33127	1.08418	0.952801	0.888666	1.07706	0.975253	0.951898	1.03186	1.10889	1.00536	1.0459	1.07792	1.03829	1.04015		-7.16667	1.20413	1.17071	1.10812	0.865287	0.781873	1.07787	1.13287
96	-7.08333	0.95514	0.893295	1.02564	1.02274	0.996268	1.06822	1.0291	1.09018	1.00876	1.05937	1.03627	1.0589	0.961105	0.956412	1.03574	0.846008	0.90189	1.02334	0.825797	0.878682	1.01852	0.820846	0.890154	1.07836	1.36567	1.29362	1.08418	0.889963	0.883771	1.07706	0.968279	0.943626	1.03186	1.0677	0.982984	1.0459	1.01151	1.02871	1.04015		-7.08333	1.07596	1.16672	1.10812	0.777136	0.76541	1.07787	1.04945
97	-7	0.946094	0.864357	1.02564	1.01475	1.00323	1.06822	1.09673	1.09737	1.00876	1.03806	1.04142	1.0589	0.984293	0.966641	1.03574	0.911375	0.913063	1.02334	0.848601	0.914741	1.01852	0.852259	0.924566	1.07836	1.3032	1.26831	1.08418	0.846173	0.89858	1.07706	0.968153	0.925478	1.03186	0.969332	1.00987	1.0459	1.06725	1.03385	1.04015		-7	1.02231	1.16313	1.10812	0.765324	0.757337	1.07787	0.989738
98	-6.91667	0.883124	0.862738	1.02564	0.981736	1.01476	1.06822	1.14603	1.08265	1.00876	1.09521	1.03143	1.0589	1.00225	0.969323	1.03574	0.928537	0.92167	1.02334	0.890857	0.94459	1.01852	0.891861	0.973525	1.07836	1.2571	1.23691	1.08418	0.830651	0.920757	1.07706	0.918579	0.894267	1.03186	0.94151	1.04526	1.0459	1.0214	1.02853	1.04015		-6.91667	1.01012	1.19789	1.10812	0.741221	0.738748	1.07787	0.951487
99	-6.83333	0.876476	0.881144	1.02564	0.948739	1.03768	1.06822	1.11116	1.07869	1.00876	1.00933	0.990509	1.0589	0.915003	0.98435	1.03574	0.94176	0.926681	1.02334	0.919435	0.966679	1.01852	0.902143	1.02887	1.07836	1.30024	1.19937	1.08418	0.923743	0.927885	1.07706	0.929228	0.886693	1.03186	0.939352	1.08482	1.0459	1.01338	1.01785	1.04015		-6.83333	1.54102	1.22397	1.10812	0.760399	0.72108	1.07787	0.890033
100	-6.75	0.805641	0.910885	1.02564	1.01338	1.07495	1.06822	1.06789	1.06966	1.00876	0.979382	0.973653	1.0589	0.919411	1.01848	1.03574	0.881769	0.92899	1.02334	0.908721	0.976149	1.01852	0.98366	1.07416	1.07836	1.24191	1.14995	1.08418	0.928326	0.932627	1.07706	0.93389	0.902899	1.03186	0.997032	1.11891	1.0459	1.03	0.991117	1.04015		-6.75	1.1842	1.24175	1.10812	0.78297	0.701834	1.07787	0.890751
101	-6.66667	0.810448	0.948548	1.02564	1.05756	1.08125	1.06822	1.06505	1.06403	1.00876	1.08512	0.9836	1.0589	1.01225	1.01877	1.03574	0.901873	1.01874	1.02334	1.00609	0.985864	1.01852	0.992905	1.09994	1.07836	1.23908	1.09998	1.08418	0.964007	0.917311	1.07706	0.877541	0.924063	1.03186	1.20214	1.14507	1.0459	1.03725	0.976553	1.04015		-6.66667	1.058	1.27396	1.10812	0.736771	0.663377	1.07787	0.873223
102	-6.58333	0.938001	0.978017	1.02564	1.07236	1.07948	1.06822	1.02314	1.06105	1.00876	0.988094	0.966295	1.0589	0.9977	1.0035	1.03574	0.954409	1.12676	1.02334	0.997845	0.978707	1.01852	1.09705	1.11859	1.07836	1.14623	1.04642	1.08418	0.957056	0.917437	1.07706	0.812098	0.952569	1.03186	1.14629	1.11716	1.0459	1.04061	0.94683	1.04015		-6.58333	1.19611	1.31249	1.10812	0.672381	0.657931	1.07787	0.873806
103	-6.5	0.975152	0.980482	1.02564	1.09637	1.07109	1.06822	1.12619	1.06495	1.00876	0.890615	0.96765	1.0589	1.07738	1.0154	1.03574	0.953595	1.23662	1.02334	1.0013	0.975743	1.01852	1.16858	1.08884	1.07836	1.06939	1.00826	1.08418	0.866293	0.925504	1.07706	0.880705	0.996795	1.03186	1.13927	1.13082	1.0459	0.968033	0.925809	1.04015		-6.5	1.14053	1.30991	1.10812	0.652882	0.676892	1.07787	0.828987
104	-6.41667	1.02518	0.978276	1.02564	1.13507	1.06702	1.06822	1.06602	1.04334	1.00876	0.925054	0.986115	1.0589	1.08564	1.02659	1.03574	0.953303	1.38336	1.02334	0.966785	0.971564	1.01852	1.1286	1.04134	1.07836	1.05316	0.979688	1.08418	0.947454	0.947879	1.07706	1.01026	1.02161	1.03186	1.10983	1.13798	1.0459	0.879695	0.924437	1.04015		-6.41667	1.62989	1.30431	1.10812	0.664165	0.680857	1.07787	0.830488
105	-6.33333	0.993956	0.962395	1.02564	1.04488	1.05358	1.06822	1.03976	1.02671	1.00876	1.02912	0.998099	1.0589	0.920887	1.02622	1.03574	1.3305	1.50158	1.02334	0.957295	0.973699	1.01852	1.11255	1.02305	1.07836	0.992058	0.944091	1.08418	0.851744	0.970002	1.07706	1.03971	1.01851	1.03186	1.12782	1.18576	1.0459	0.95718	0.948441	1.04015		-6.33333	1.34525	1.16075	1.10812	0.590688	0.693427	1.07787	0.852792
106	-6.25	0.957794	0.959002	1.02564	1.04871	1.069	1.06822	1.05012	1.01927	1.00876	0.998596	0.980469	1.0589	0.935895	1.05371	1.03574	1.44201	1.50037	1.02334	0.970307	0.977289	1.01852	1.08617	1.03407	1.07836	0.971242	0.916952	1.08418	0.964637	1.00612	1.07706	1.02007	1.00225	1.03186	1.06261	1.18722	1.0459	0.888631	0.952095	1.04015		-6.25	1.25067	1.05874	1.10812	0.709537	0.759484	1.07787	0.780409
107	-6.16667	0.950325	0.961681	1.02564	1.03042	1.09446	1.06822	1.04263	1.01369	1.00876	0.994871	0.985343	1.0589	1.05721	1.09053	1.03574	1.50368	1.44062	1.02334	0.983026	0.975503	1.01852	0.94829	1.05073	1.07836	0.955457	0.882989	1.08418	0.997392	1.03556	1.07706	1.03323	0.988203	1.03186	1.21458	1.20824	1.0459	0.935506	0.965862	1.04015		-6.16667	1.18319	0.977017	1.10812	0.767188	0.806689	1.07787	0.772933
108	-6.08333	0.964122	0.960621	1.02564	1.07601	1.12319	1.06822	1.01815	0.999525	1.00876	0.982938	0.978612	1.0589	1.13332	1.09299	1.03574	1.68729	1.37147	1.02334	0.980407	0.98101	1.01852	0.931096	1.08338	1.07836	0.926526	0.858697	1.08418	0.978166	1.04044	1.07706	1.00475	0.961829	1.03186	1.17506	1.25089	1.0459	0.961175	0.970611	1.04015		-6.08333	1.11254	0.900571	1.10812	0.672704	0.816411	1.07787	0.769078
109	-6	0.94578	0.97868	1.02564	1.06786	1.16473	1.06822	0.982874	1.00305	1.00876	0.984978	0.961627	1.0589	1.08379	1.08033	1.03574	1.54442	1.26456	1.02334	0.977462	0.972923	1.01852	1.03715	1.11884	1.07836	0.875172	0.826883	1.08418	1.05807	1.04598	1.07706	0.99477	0.934171	1.03186	1.3487	1.26985	1.0459	0.999712	0.963362	1.04015		-6	0.912119	0.841487	1.10812	0.727016	0.84818	1.07787	0.720758
110	-5.91667	0.976989	0.99179	1.02564	1.12199	1.21434	1.06822	1.00259	0.996134	1.00876	0.940961	0.962373	1.0589	1.05834	1.06784	1.03574	1.32443	1.18867	1.02334	0.975245	0.955097	1.01852	1.16766	1.12076	1.07836	0.856366	0.796957	1.08418	1.03236	1.04054	1.07706	0.958448	0.909406	1.03186	1.13513	1.25347	1.0459	0.975452	0.960966	1.04015		-5.91667	0.835166	0.814654	1.10812	0.920975	0.866159	1.07787	0.681613
111	-5.83333	0.971187	1.03538	1.02564	1.17602	1.25629	1.06822	1.02222	0.983097	1.00876	1.02297	0.976863	1.0589	1.11998	1.06224	1.03574	1.14327	1.13953	1.02334	0.961376	0.952459	1.01852	1.16946	1.11877	1.07836	0.801423	0.765113	1.08418	1.11181	1.02985	1.07706	0.949817	0.89156	1.03186	1.16772	1.27053	1.0459	0.957465	0.973367	1.04015		-5.83333	0.842073	0.813244	1.10812	0.94556	0.881516	1.07787	0.65542
112	-5.75	0.945027	1.09903	1.02564	1.17406	1.27117	1.06822	0.971793	0.983424	1.00876	0.961216	0.969999	1.0589	1.06953	1.03746	1.03574	1.15793	1.11786	1.02334	1.01056	0.944374	1.01852	1.11154	1.11019	1.07836	0.833998	0.735307	1.08418	1.02181	0.99875	1.07706	0.901355	0.884681	1.03186	1.42782	1.22057	1.0459	0.959253	0.997801	1.04015		-5.75	0.800959	0.817876	1.10812	0.815799	0.894714	1.07787	0.636073
113	-5.66667	1.05442	1.17426	1.02564	1.28374	1.28972	1.06822	1.0358	0.972397	1.00876	0.898014	0.972262	1.0589	1.07002	1.0337	1.03574	1.15277	1.08911	1.02334	0.939975	0.936495	1.01852	1.10841	1.1195	1.07836	0.767454	0.693883	1.08418	1.00587	0.996931	1.07706	0.866468	0.869549	1.03186	1.26988	1.08453	1.0459	0.92493	1.02365	1.04015		-5.66667	0.817119	0.818066	1.10812	0.831549	0.939263	1.07787	0.628607
114	-5.58333	1.01133	1.20279	1.02564	1.31587	1.28913	1.06822	0.948275	0.943475	1.00876	0.988704	0.983747	1.0589	1.02133	1.02923	1.03574	1.16497	1.05006	1.02334	0.888329	0.947785	1.01852	1.04671	1.13775	1.07836	0.725543	0.65863	1.08418	1.03085	1.0142	1.07706	0.870944	0.861688	1.03186	1.26682	0.9605	1.0459	0.987732	1.07112	1.04015		-5.58333	0.777952	0.810542	1.10812	0.816912	0.975468	1.07787	0.663547
115	-5.5	1.19492	1.25272	1.02564	1.33174	1.26279	1.06822	0.937405	0.926724	1.00876	1.01341	0.993661	1.0589	1.03032	1.03114	1.03574	1.07872	1.00304	1.02334	0.962055	0.95425	1.01852	1.15773	1.14534	1.07836	0.697149	0.632208	1.08418	0.978937	1.02771	1.07706	0.869217	0.870179	1.03186	1.22043	0.835979	1.0459	1.03746	1.10546	1.04015		-5.5	0.828116	0.812997	1.10812	0.997761	1.04377	1.07787	0.672247
116	-5.41667	1.28945	1.29393	1.02564	1.25045	1.23315	1.06822	1.02385	0.918366	1.00876	0.988652	0.992142	1.0589	0.996077	1.02079	1.03574	1.03489	0.969146	1.02334	0.92095	0.93653	1.01852	1.12658	1.12242	1.07836	0.652391	0.612745	1.08418	0.956286	1.02354	1.07706	0.915423	0.884551	1.03186	0.917896	0.72032	1.0459	1.07963	1.13845	1.04015		-5.41667	0.865236	0.796722	1.10812	1.01155	1.08575	1.07787	0.7415
117	-5.33333	1.3212	1.30622	1.02564	1.26677	1.2005	1.06822	0.916657	0.895201	1.00876	0.972527	0.999219	1.0589	1.05073	1.02285	1.03574	1.01418	0.936299	1.02334	0.971168	0.937484	1.01852	1.15807	1.08822	1.07836	0.62688	0.601604	1.08418	1.01271	1.00507	1.07706	0.825691	0.886208	1.03186	0.747597	0.675415	1.0459	1.0885	1.14847	1.04015		-5.33333	0.801905	0.76929	1.10812	1.03855	1.16067	1.07787	0.633486
118	-5.25	1.19704	1.29623	1.02564	1.28084	1.14542	1.06822	0.891189	0.900166	1.00876	0.955441	1.02452	1.0589	1.04771	1.01538	1.03574	0.957558	0.910419	1.02334	0.996422	0.931619	1.01852	1.19968	1.0659	1.07836	0.591185	0.601792	1.08418	1.0922	0.990086	1.07706	0.827164	0.895363	1.03186	0.649755	0.709086	1.0459	1.16229	1.17734	1.04015		-5.25	0.779501	0.764623	1.10812	1.01257	1.24603	1.07787	0.719958
119	-5.16667	1.26099	1.30354	1.02564	1.18418	1.11689	1.06822	0.864517	0.909759	1.00876	1.03827	1.05354	1.0589	1.03084	0.99751	1.03574	0.929843	0.8903	1.02334	0.920656	0.919476	1.01852	1.08466	1.04376	1.07836	0.593436	0.614063	1.08418	1.09843	0.965195	1.07706	0.9134	0.912103	1.03186	0.644215	0.734059	1.0459	1.15944	1.1959	1.04015		-5.16667	0.790229	0.762127	1.10812	1.15843	1.32861	1.07787	0.754588
120	-5.08333	1.40097	1.27704	1.02564	1.18349	1.06321	1.06822	0.895613	0.923233	1.00876	1.00582	1.054	1.0589	0.978565	0.987826	1.03574	0.909256	0.879859	1.02334	0.873455	0.922751	1.01852	1.04313	1.0697	1.07836	0.599831	0.637566	1.08418	0.958094	0.958464	1.07706	0.941077	0.907696	1.03186	0.642137	0.75465	1.0459	1.20241	1.21909	1.04015		-5.08333	0.746741	0.757818	1.10812	1.20764	1.3566	1.07787	0.780313
121	-5	1.35089	1.23435	1.02564	1.08723	1.00574	1.06822	0.908026	0.915047	1.00876	1.02404	1.06502	1.0589	1.0064	0.982016	1.03574	0.870661	0.882736	1.02334	0.92572	0.940325	1.01852	0.955568	1.10787	1.07836	0.596687	0.654143	1.08418	0.863899	0.989695	1.07706	0.923707	0.893919	1.03186	0.693371	0.769636	1.0459	1.1297	1.24678	1.04015		-5	0.728073	0.761582	1.10812	1.38618	1.33869	1.07787	0.705467
122	-4.91667	1.27127	1.18803	1.02564	0.991345	0.955366	1.06822	0.941482	0.904565	1.00876	1.09902	1.07465	1.0589	1.0134	0.964175	1.03574	0.884777	0.90273	1.02334	0.941843	0.958246	1.01852	1.04645	1.16098	1.07836	0.627823	0.681536	1.08418	0.937807	1.03034	1.07706	0.871467	0.887973	1.03186	0.91595	0.761947	1.0459	1.23287	1.28376	1.04015		-4.91667	0.778569	0.770147	1.10812	1.46531	1.25998	1.07787	0.740721
123	-4.83333	1.2336	1.15645	1.02564	1.1382	0.918327	1.06822	0.939155	0.888066	1.00876	1.10055	1.07583	1.0589	0.958343	0.945549	1.03574	0.856963	0.909678	1.02334	0.935704	0.968392	1.01852	1.08901	1.14796	1.07836	0.652539	0.712686	1.08418	0.967748	1.04612	1.07706	0.910865	0.881822	1.03186	0.774623	0.699101	1.0459	1.25507	1.29011	1.04015		-4.83333	0.767022	0.762893	1.10812	1.42551	1.1708	1.07787	0.776569
124	-4.75	1.12847	1.14064	1.02564	0.915763	0.858155	1.06822	0.931891	0.874375	1.00876	1.04056	1.0742	1.0589	0.982421	0.941727	1.03574	0.877638	0.934936	1.02334	0.937036	0.972393	1.01852	1.21435	1.12532	1.07836	0.71095	0.737848	1.08418	1.06477	1.05267	1.07706	0.891363	0.862703	1.03186	0.74717	0.655274	1.0459	1.2754	1.28427	1.04015		-4.75	0.768683	0.744337	1.10812	1.29838	1.10972	1.07787	0.865498
125	-4.66667	1.18754	1.15012	1.02564	0.896151	0.871048	1.06822	0.854679	0.865207	1.00876	1.06093	1.07589	1.0589	0.949515	0.917487	1.03574	0.923638	0.966282	1.02334	0.961323	0.987106	1.01852	1.23395	1.06774	1.07836	0.682715	0.757694	1.08418	1.11425	1.02533	1.07706	0.87219	0.841732	1.03186	0.717068	0.669398	1.0459	1.34087	1.2779	1.04015		-4.66667	0.765564	0.742896	1.10812	1.11807	1.09173	1.07787	0.977603
126	-4.58333	1.11927	1.13272	1.02564	0.835373	0.893359	1.06822	0.855619	0.878334	1.00876	1.07218	1.08016	1.0589	0.917193	0.891417	1.03574	0.970635	0.961811	1.02334	1.01532	0.979756	1.01852	1.22115	1.04435	1.07836	0.733654	0.776018	1.08418	1.06714	0.988137	1.07706	0.893977	0.810485	1.03186	0.654925	0.676652	1.0459	1.31456	1.27783	1.04015		-4.58333	0.770898	0.739883	1.10812	0.992645	1.1275	1.07787	0.948108
127	-4.5	1.11335	1.09794	1.02564	0.80615	0.910816	1.06822	0.858985	0.900266	1.00876	1.10492	1.09387	1.0589	0.920273	0.8701	1.03574	0.919517	0.964134	1.02334	0.992572	0.953294	1.01852	0.981335	1.03903	1.07836	0.783571	0.791861	1.08418	1.01668	0.95976	1.07706	0.840716	0.776085	1.03186	0.60172	0.690522	1.0459	1.26462	1.27234	1.04015		-4.5	0.742298	0.725759	1.10812	1.01942	1.19592	1.07787	0.97369
128	-4.41667	1.15456	1.05484	1.02564	0.837338	0.925527	1.06822	0.870699	0.927592	1.00876	1.09241	1.0752	1.0589	0.939231	0.846057	1.03574	0.983252	0.999048	1.02334	0.955709	0.948194	1.01852	0.975805	1.05562	1.07836	0.77835	0.806181	1.08418	1.00051	0.928753	1.07706	0.815271	0.762423	1.03186	0.555485	0.732575	1.0459	1.22587	1.29147	1.04015		-4.41667	0.674244	0.719602	1.10812	1.12006	1.22529	1.07787	1.10115
129	-4.33333	1.17589	1.00033	1.02564	0.98023	0.925936	1.06822	0.886054	0.963387	1.00876	1.04901	1.06205	1.0589	0.861221	0.834241	1.03574	1.03437	0.989815	1.02334	1.0106	0.954789	1.01852	0.926442	1.05625	1.07836	0.810178	0.869725	1.08418	0.928076	0.901656	1.07706	0.786507	0.766216	1.03186	0.817793	0.812739	1.0459	1.24359	1.32526	1.04015		-4.33333	0.761477	0.712932	1.10812	1.20843	1.22997	1.07787	1.0847
130	-4.25	1.10055	0.93543	1.02564	1.0077	0.877199	1.06822	0.920314	0.993905	1.00876	1.08229	1.06089	1.0589	0.819168	0.829834	1.03574	0.901286	1.00914	1.02334	0.924577	0.947279	1.01852	1.11704	1.04627	1.07836	0.774337	0.970413	1.08418	0.928271	0.896976	1.07706	0.715955	0.791226	1.03186	0.753336	0.84617	1.0459	1.34053	1.33781	1.04015		-4.25	0.750497	0.67261	1.10812	1.29695	1.23695	1.07787	1.02406
131	-4.16667	0.945329	0.882642	1.02564	0.922662	0.814104	1.06822	0.965276	1.02224	1.00876	1.14073	1.05458	1.0589	0.810609	0.831301	1.03574	0.982249	1.04844	1.02334	0.883012	0.955104	1.01852	1.19451	0.97547	1.07836	0.812868	1.09793	1.08418	0.925253	0.912126	1.07706	0.721978	0.817519	1.03186	0.724275	0.925354	1.0459	1.28711	1.33421	1.04015		-4.16667	0.700279	0.636078	1.10812	1.33472	1.24156	1.07787	1.04938
132	-4.08333	0.897867	0.873723	1.02564	0.879701	0.772456	1.06822	0.995617	1.04375	1.00876	1.01155	1.02419	1.0589	0.800057	0.838301	1.03574	1.09409	1.06835	1.02334	0.967072	0.960887	1.01852	1.06428	0.857393	1.07836	0.855175	1.21415	1.08418	0.861652	0.928036	1.07706	0.772407	0.843761	1.03186	0.811985	1.00148	1.0459	1.36027	1.33715	1.04015		-4.08333	0.711514	0.639657	1.10812	1.16629	1.27187	1.07787	1.03155
133	-4	0.881989	0.883308	1.02564	0.839386	0.740289	1.06822	1.04967	1.06423	1.00876	1.02667	1.04347	1.0589	0.880148	0.838422	1.03574	0.937085	1.05923	1.02334	0.988687	0.971266	1.01852	0.978958	0.785657	1.07836	1.09607	1.31412	1.08418	0.86503	0.935837	1.07706	0.834234	0.890917	1.03186	0.956307	1.05557	1.0459	1.39482	1.34671	1.04015		-4	0.640893	0.680316	1.10812	1.14344	1.31308	1.07787	1.33179
134	-3.91667	0.851412	0.889388	1.02564	0.736546	0.72953	1.06822	1.03864	1.06642	1.00876	1.04321	1.05141	1.0589	0.839187	0.820437	1.03574	1.13098	1.08895	1.02334	0.973048	0.986663	1.01852	0.876572	0.740987	1.07836	1.31362	1.34143	1.08418	0.904676	0.964477	1.07706	0.911557	0.923817	1.03186	0.984946	1.09159	1.0459	1.30632	1.33539	1.04015		-3.91667	0.559868	0.710662	1.10812	1.24335	1.37009	1.07787	1.44736
135	-3.83333	0.836612	0.901815	1.02564	0.692227	0.756323	1.06822	1.062	1.08979	1.00876	1.05076	1.05904	1.0589	0.826503	0.811021	1.03574	1.09781	1.10752	1.02334	0.9637	0.992683	1.01852	0.763026	0.737379	1.07836	1.41191	1.31565	1.08418	1.00402	1.01248	1.07706	0.84742	0.964112	1.03186	1.14926	1.11692	1.0459	1.32255	1.32211	1.04015		-3.83333	0.567839	0.749281	1.10812	1.31999	1.39932	1.07787	1.42654
136	-3.75	0.900734	0.906982	1.02564	0.714419	0.780487	1.06822	1.0728	1.10192	1.00876	0.988763	1.08258	1.0589	0.845609	0.819094	1.03574	1.0818	1.10729	1.02334	0.91193	1.00499	1.01852	0.604126	0.731181	1.07836	1.394	1.25034	1.08418	1.0048	1.04476	1.07706	0.853189	1.00291	1.03186	1.10492	1.16884	1.0459	1.3018	1.30116	1.04015		-3.75	0.718171	0.830953	1.10812	1.48629	1.37251	1.07787	1.31404
137	-3.66667	0.945791	0.904432	1.02564	0.718868	0.804033	1.06822	1.09804	1.0939	1.00876	1.10794	1.11008	1.0589	0.800661	0.822505	1.03574	1.04847	1.10176	1.02334	1.01897	1.04652	1.01852	0.705602	0.740398	1.07836	1.35503	1.17171	1.08418	0.900658	1.06306	1.07706	1.00818	1.03713	1.03186	1.08244	1.21857	1.0459	1.40804	1.2788	1.04015		-3.66667	0.914811	0.889512	1.10812	1.3723	1.28637	1.07787	1.07079
138	-3.58333	0.912391	0.905242	1.02564	0.785587	0.811794	1.06822	1.06062	1.06744	1.00876	1.0664	1.12048	1.0589	0.790223	0.849485	1.03574	1.08567	1.10148	1.02334	1.06567	1.05895	1.01852	0.75561	0.737868	1.07836	1.23261	1.10041	1.08418	1.00823	1.11352	1.07706	0.998732	1.05251	1.03186	1.13639	1.25433	1.0459	1.33825	1.22522	1.04015		-3.58333	0.792619	0.92837	1.10812	1.42852	1.20297	1.07787	0.934432
139	-3.5	0.913549	0.894916	1.02564	0.870515	0.813856	1.06822	1.15549	1.04633	1.00876	1.08136	1.16472	1.0589	0.792107	0.867247	1.03574	1.22383	1.06312	1.02334	1.00315	1.07333	1.01852	0.858531	0.727113	1.07836	1.18469	1.0662	1.08418	1.1447	1.13087	1.07706	1.11304	1.0453	1.03186	1.1116	1.24608	1.0459	1.23991	1.16525	1.04015		-3.5	0.752967	1.01414	1.10812	1.38946	1.10985	1.07787	0.846792
140	-3.41667	0.862446	0.895093	1.02564	0.813043	0.780774	1.06822	1.12265	1.00951	1.00876	1.16846	1.2112	1.0589	0.866869	0.879525	1.03574	1.09669	0.984085	1.02334	1.02526	1.10225	1.01852	0.732038	0.682425	1.07836	1.0854	1.05118	1.08418	1.16538	1.11964	1.07706	1.04141	1.02146	1.03186	1.40888	1.21704	1.0459	1.21777	1.13108	1.04015		-3.41667	0.976197	1.12437	1.10812	1.18595	1.02872	1.07787	0.794274
141	-3.33333	0.887981	0.886795	1.02564	0.832149	0.748977	1.06822	1.03269	0.994484	1.00876	1.12624	1.23315	1.0589	0.862667	0.864449	1.03574	1.05413	0.955986	1.02334	1.11958	1.1122	1.01852	0.650209	0.700977	1.07836	1.00084	1.05837	1.08418	1.09633	1.08727	1.07706	1.02431	1.00381	1.03186	1.35355	1.12714	1.0459	1.19004	1.09477	1.04015		-3.33333	1.01096	1.19501	1.10812	1.05559	0.981196	1.07787	0.796483
142	-3.25	0.949842	0.860405	1.02564	0.757676	0.701102	1.06822	0.965771	1.00502	1.00876	1.15996	1.26494	1.0589	0.935558	0.858179	1.03574	1.0471	0.918881	1.02334	1.08109	1.11902	1.01852	0.692951	0.754879	1.07836	0.998503	1.07519	1.08418	1.15294	1.0726	1.07706	1.08508	0.994992	1.03186	1.26122	1.03677	1.0459	1.14011	1.05804	1.04015		-3.25	1.1091	1.25325	1.10812	0.955305	0.951466	1.07787	0.783755
143	-3.16667	0.86076	0.822556	1.02564	0.795897	0.668413	1.06822	0.955065	1.02151	1.00876	1.28757	1.2813	1.0589	0.879035	0.859265	1.03574	0.89388	0.883804	1.02334	1.13757	1.15648	1.01852	0.701836	0.801982	1.07836	1.06155	1.09033	1.08418	1.09501	1.05742	1.07706	0.962669	0.973705	1.03186	1.09513	0.978595	1.0459	1.03843	1.01906	1.04015		-3.16667	1.22147	1.29359	1.10812	0.962942	0.93881	1.07787	0.84367
144	-3.08333	0.914436	0.805697	1.02564	0.705102	0.64182	1.06822	0.971372	1.03105	1.00876	1.31374	1.29706	1.0589	0.853494	0.890304	1.03574	0.828631	0.863677	1.02334	1.14773	1.20287	1.01852	0.635089	0.857463	1.07836	1.10959	1.08489	1.08418	1.08855	1.05643	1.07706	0.993811	0.977424	1.03186	0.966449	0.965506	1.0459	1.06907	0.995166	1.04015		-3.08333	1.30411	1.31696	1.10812	0.983831	0.9221	1.07787	0.887052
145	-3	0.820954	0.789286	1.02564	0.654061	0.641092	1.06822	1.04753	1.04666	1.00876	1.27823	1.26445	1.0589	0.791494	0.920752	1.03574	0.956193	0.895384	1.02334	1.07501	1.26673	1.01852	0.824798	0.959939	1.07836	1.12136	1.05121	1.08418	1.00352	1.04388	1.07706	0.953199	0.976076	1.03186	0.959341	0.960729	1.0459	1.03623	0.965075	1.04015		-3	1.32941	1.30797	1.10812	0.948313	0.894323	1.07787	0.917575
146	-2.91667	0.756031	0.770211	1.02564	0.592774	0.667861	1.06822	1.08535	1.03693	1.00876	1.28519	1.25256	1.0589	0.831312	0.956226	1.03574	0.8686	0.912291	1.02334	1.1537	1.32269	1.01852	0.919722	1.02289	1.07836	1.08494	1.01028	1.08418	1.02298	1.07008	1.07706	0.980197	0.987689	1.03186	0.901691	0.95621	1.0459	1.00637	0.931712	1.04015		-2.91667	1.30216	1.29715	1.10812	0.906938	0.874253	1.07787	1.04886
147	-2.83333	0.760596	0.756738	1.02564	0.594228	0.709959	1.06822	1.04823	1.00992	1.00876	1.24175	1.25262	1.0589	0.940989	0.971434	1.03574	0.871714	0.931342	1.02334	1.26837	1.33624	1.01852	0.928466	1.06939	1.07836	1.07419	0.984409	1.08418	1.07703	1.0941	1.07706	0.978651	0.995558	1.03186	0.970364	0.956064	1.0459	0.945218	0.89283	1.04015		-2.83333	1.3108	1.27284	1.10812	0.892026	0.862422	1.07787	1.07911
148	-2.75	0.776467	0.760145	1.02564	0.662934	0.811421	1.06822	1.00275	0.989675	1.00876	1.3664	1.25176	1.0589	1.03423	0.969915	1.03574	0.793247	0.959552	1.02334	1.36952	1.30171	1.01852	0.979239	1.13642	1.07836	1.03439	0.967387	1.08418	1.09009	1.09489	1.07706	0.981264	0.984564	1.03186	1.02969	0.940432	1.0459	0.91895	0.861953	1.04015		-2.75	1.33829	1.26842	1.10812	0.879392	0.846593	1.07787	1.13291
149	-2.66667	0.832381	0.808387	1.02564	0.701461	0.902667	1.06822	1.04946	0.971528	1.00876	1.15066	1.22742	1.0589	1.00574	0.940512	1.03574	0.987169	1.00229	1.02334	1.46707	1.22001	1.01852	1.14747	1.19621	1.07836	0.941167	0.939273	1.08418	1.02581	1.07525	1.07706	0.987067	0.979002	1.03186	0.942563	0.920062	1.0459	0.918612	0.837866	1.04015		-2.66667	1.25915	1.23398	1.10812	0.844947	0.836676	1.07787	0.980601
150	-2.58333	0.725582	0.851025	1.02564	0.787908	0.986213	1.06822	0.998865	0.935082	1.00876	1.21879	1.23427	1.0589	0.968863	0.949985	1.03574	1.04072	1.00049	1.02334	1.35477	1.13155	1.01852	1.13955	1.22323	1.07836	0.916733	0.927956	1.08418	1.1345	1.08551	1.07706	1.01127	0.968634	1.03186	0.936746	0.905704	1.0459	0.869411	0.800731	1.04015		-2.58333	1.27536	1.16923	1.10812	0.847961	0.862166	1.07787	0.892366
151	-2.5	0.688664	0.905646	1.02564	0.803264	1.07238	1.06822	0.950286	0.908597	1.00876	1.28551	1.20533	1.0589	0.907352	0.961472	1.03574	0.963855	0.980827	1.02334	1.22149	1.06478	1.01852	1.15224	1.25734	1.07836	0.955565	0.912247	1.08418	1.14308	1.04136	1.07706	1.01954	0.94784	1.03186	0.900962	0.899389	1.0459	0.811957	0.767507	1.04015		-2.5	1.18057	1.1153	1.10812	0.847785	0.891232	1.07787	0.904893
152	-2.41667	0.777629	0.950173	1.02564	1.10154	1.15734	1.06822	0.947014	0.900778	1.00876	1.23744	1.1701	1.0589	0.933396	0.982677	1.03574	1.01276	0.97045	1.02334	1.09572	1.04311	1.01852	1.26359	1.27944	1.07836	0.989083	0.884943	1.08418	1.08097	0.995789	1.07706	0.923684	0.924293	1.03186	0.892202	0.894743	1.0459	0.790838	0.740496	1.04015		-2.41667	1.28874	1.06809	1.10812	0.812878	0.913879	1.07787	1.05385
153	-2.33333	1.01768	0.986918	1.02564	1.11916	1.21577	1.06822	0.912011	0.901806	1.00876	1.24469	1.14138	1.0589	0.887214	1.00714	1.03574	1.00693	0.956765	1.02334	0.96098	1.0762	1.01852	1.27817	1.24404	1.07836	0.89382	0.864991	1.08418	0.991888	0.959296	1.07706	0.953451	0.933194	1.03186	0.927836	0.896684	1.0459	0.798511	0.709222	1.04015		-2.33333	1.16608	1.00362	1.10812	0.829808	0.932939	1.07787	1.20801
154	-2.25	1.04557	0.96654	1.02564	1.11919	1.25119	1.06822	0.867236	0.903597	1.00876	1.18491	1.09449	1.0589	1.0531	1.03206	1.03574	0.978163	0.935424	1.02334	1.02479	1.11767	1.01852	1.28259	1.18096	1.07836	0.884578	0.878856	1.08418	1.07712	0.931314	1.07706	0.935229	0.925856	1.03186	0.870776	0.907862	1.0459	0.732938	0.669155	1.04015		-2.25	0.935391	0.968209	1.10812	0.972398	0.927173	1.07787	1.30042
155	-2.16667	0.99869	0.953427	1.02564	1.21876	1.29123	1.06822	0.866437	0.926063	1.00876	1.07412	1.04266	1.0589	1.0263	1.01229	1.03574	0.942418	0.941092	1.02334	1.02092	1.12832	1.01852	1.31013	1.12815	1.07836	0.838189	0.92772	1.08418	0.91376	0.899655	1.07706	0.907295	0.913231	1.03186	0.905168	0.920302	1.0459	0.703292	0.641016	1.04015		-2.16667	1.00574	0.972716	1.10812	0.99329	0.885131	1.07787	1.29195
156	-2.08333	0.911297	0.948328	1.02564	1.22805	1.33975	1.06822	0.91119	0.952797	1.00876	1.10932	0.995954	1.0589	1.01337	1.01638	1.03574	0.911972	0.936417	1.02334	1.11315	1.1091	1.01852	1.26273	1.06694	1.07836	0.819047	0.990895	1.08418	0.915213	0.924637	1.07706	0.901806	0.909636	1.03186	0.877735	0.943725	1.0459	0.676899	0.615038	1.04015		-2.08333	0.944512	0.960893	1.10812	0.961023	0.840617	1.07787	1.17896
157	-2	0.961357	0.954519	1.02564	1.39371	1.37279	1.06822	0.952155	0.958154	1.00876	1.09385	0.932513	1.0589	1.05572	1.02504	1.03574	0.944339	0.951188	1.02334	1.26116	1.07706	1.01852	1.08659	1.0126	1.07836	0.889324	1.07235	1.08418	0.898503	0.940236	1.07706	0.968188	0.930292	1.03186	0.901903	0.980633	1.0459	0.63447	0.591749	1.04015		-2	0.966363	0.967599	1.10812	0.908179	0.789768	1.07787	1.21643
158	-1.91667	0.915789	0.966499	1.02564	1.29622	1.36059	1.06822	0.920968	0.949864	1.00876	1.01026	0.871406	1.0589	1.01182	1.02101	1.03574	0.900227	0.94824	1.02334	1.16833	1.02817	1.01852	0.96275	1.00262	1.07836	0.963145	1.11988	1.08418	0.851979	0.960729	1.07706	0.916762	0.926389	1.03186	0.983729	1.01403	1.0459	0.598177	0.576526	1.04015		-1.91667	0.989037	0.954109	1.10812	0.800978	0.753406	1.07787	1.19913
159	-1.83333	0.980001	0.99873	1.02564	1.31941	1.35173	1.06822	0.979565	0.955238	1.00876	0.925744	0.847145	1.0589	0.954247	1.03808	1.03574	1.0065	0.960821	1.02334	1.07805	1.0037	1.01852	1.01857	1.0187	1.07836	1.1289	1.12015	1.08418	0.918818	0.979535	1.07706	0.872108	0.943739	1.03186	0.932973	1.04368	1.0459	0.592242	0.568401	1.04015		-1.83333	0.957924	0.927609	1.10812	0.762186	0.728661	1.07787	1.27968
160	-1.75	0.973194	1.00087	1.02564	1.46138	1.32968	1.06822	1.00011	0.946903	1.00876	0.840605	0.842646	1.0589	1.04673	1.04423	1.03574	0.919048	0.943267	1.02334	0.92483	1.00565	1.01852	1.00406	1.01069	1.07836	1.15406	1.09166	1.08418	1.03867	0.978067	1.07706	0.889315	0.973939	1.03186	1.02228	1.08851	1.0459	0.5734	0.563591	1.04015		-1.75	0.946627	0.904136	1.10812	0.77072	0.709356	1.07787	1.24306
161	-1.66667	0.942255	1.01039	1.02564	1.39322	1.26043	1.06822	0.937974	0.914359	1.00876	0.792111	0.831929	1.0589	1.05667	1.009	1.03574	0.985825	0.941805	1.02334	0.952919	1.04565	1.01852	0.991054	0.987363	1.07836	1.22632	1.05475	1.08418	0.993206	0.927948	1.07706	1.00509	0.997021	1.03186	1.06228	1.13814	1.0459	0.560457	0.572011	1.04015		-1.66667	0.978045	0.866993	1.10812	0.706778	0.694641	1.07787	1.25371
162	-1.58333	1.02126	1.04092	1.02564	1.3327	1.16829	1.06822	0.910709	0.879874	1.00876	0.788312	0.815305	1.0589	1.03556	0.973834	1.03574	0.929598	0.948377	1.02334	1.01671	1.07107	1.01852	1.03669	0.953131	1.07836	1.127	0.988966	1.08418	1.00097	0.89285	1.07706	0.948673	0.992264	1.03186	1.06888	1.17702	1.0459	0.558352	0.589884	1.04015		-1.58333	0.898913	0.823346	1.10812	0.72637	0.679248	1.07787	1.11549
163	-1.5	1.07694	1.05878	1.02564	1.25193	1.07362	1.06822	0.947838	0.858209	1.00876	0.888953	0.791403	1.0589	1.09718	0.945804	1.03574	0.963135	0.954873	1.02334	1.046	1.07564	1.01852	1.0431	0.933516	1.07836	0.964484	0.934116	1.08418	0.946013	0.865981	1.07706	1.00351	1.00321	1.03186	1.13197	1.22085	1.0459	0.557553	0.622075	1.04015		-1.5	0.856535	0.799607	1.10812	0.677249	0.691454	1.07787	1.08166
164	-1.41667	0.990721	1.0525	1.02564	1.20917	0.999744	1.06822	0.93789	0.845813	1.00876	0.90325	0.727711	1.0589	0.985008	0.909519	1.03574	0.91873	0.944594	1.02334	1.0878	1.06689	1.01852	0.978552	0.902016	1.07836	0.986444	0.908764	1.08418	0.911478	0.848737	1.07706	1.02311	1.01206	1.03186	1.15714	1.32195	1.0459	0.568191	0.676041	1.04015		-1.41667	0.84056	0.790529	1.10812	0.665665	0.742975	1.07787	0.95445
165	-1.33333	1.02077	1.05727	1.02564	1.11512	0.923827	1.06822	0.837385	0.829055	1.00876	0.787021	0.654281	1.0589	0.870567	0.876144	1.03574	0.911735	0.958277	1.02334	1.12483	1.03737	1.01852	0.887419	0.863051	1.07836	0.969493	0.878935	1.08418	0.788076	0.83798	1.07706	1.00472	1.04138	1.03186	1.27042	1.48749	1.0459	0.615503	0.72811	1.04015		-1.33333	0.760913	0.785908	1.10812	0.697141	0.76631	1.07787	0.812969
166	-1.25	1.09491	1.0589	1.02564	0.932512	0.839953	1.06822	0.765551	0.838798	1.00876	0.70899	0.612356	1.0589	0.88085	0.879745	1.03574	1.01869	0.979579	1.02334	1.08001	0.99385	1.01852	0.819891	0.845546	1.07836	0.897411	0.846133	1.08418	0.817715	0.857708	1.07706	0.981307	1.07489	1.03186	1.25669	1.65391	1.0459	0.649818	0.753676	1.04015		-1.25	0.759809	0.800892	1.10812	0.629813	0.767329	1.07787	0.744434
167	-1.16667	1.11054	1.02943	1.02564	0.859393	0.779857	1.06822	0.802379	0.867946	1.00876	0.668799	0.594153	1.0589	0.895414	0.90309	1.03574	0.962076	1.00131	1.02334	1.03956	0.954799	1.01852	0.938613	0.847428	1.07836	0.852745	0.831901	1.08418	0.866622	0.87488	1.07706	1.00339	1.13502	1.03186	1.28801	1.78896	1.0459	0.719308	0.78954	1.04015		-1.16667	0.780218	0.811454	1.10812	0.7874	0.780234	1.07787	0.817559
168	-1.08333	1.04555	0.976055	1.02564	0.882529	0.750443	1.06822	0.885858	0.896928	1.00876	0.570496	0.599737	1.0589	0.915755	0.90049	1.03574	0.911741	1.02591	1.02334	1.00226	0.959808	1.01852	0.885607	0.831008	1.07836	0.837726	0.826522	1.08418	0.859794	0.883055	1.07706	1.04777	1.19151	1.03186	1.63751	1.88577	1.0459	0.827386	0.819852	1.04015		-1.08333	0.811145	0.821097	1.10812	0.934858	0.779973	1.07787	0.81965
169	-1	1.0146	0.94118	1.02564	0.829582	0.727878	1.06822	0.854104	0.925284	1.00876	0.5361	0.610677	1.0589	0.818134	0.890944	1.03574	0.987145	1.02987	1.02334	0.940174	1.00937	1.01852	0.783724	0.823298	1.07836	0.837297	0.838725	1.08418	0.857693	0.890969	1.07706	1.16971	1.26525	1.03186	1.98483	1.86406	1.0459	0.828534	0.844669	1.04015		-1	0.817456	0.812312	1.10812	0.782339	0.763315	1.07787	0.787519
170	-0.916667	1.02892	0.910038	1.02564	0.69575	0.707066	1.06822	0.886096	0.968134	1.00876	0.577395	0.637277	1.0589	0.888573	0.916241	1.03574	1.01824	1.02721	1.02334	0.907241	1.0219	1.01852	0.799897	0.844825	1.07836	0.805483	0.848436	1.08418	0.886718	0.887072	1.07706	1.17229	1.4133	1.03186	2.10249	1.73098	1.0459	0.743333	0.859067	1.04015		-0.916667	0.835832	0.816685	1.10812	0.702233	0.763424	1.07787	0.772264
171	-0.833333	0.947541	0.916156	1.02564	0.632031	0.713643	1.06822	0.911291	1.02303	1.00876	0.617975	0.648381	1.0589	0.997574	0.932419	1.03574	1.12736	1.03892	1.02334	0.884753	1.02131	1.01852	0.829297	0.884494	1.07836	0.826255	0.86607	1.08418	0.903573	0.87292	1.07706	1.28196	1.57735	1.03186	1.93197	1.53968	1.0459	0.829139	0.916948	1.04015		-0.833333	0.812618	0.83158	1.10812	0.694339	0.764255	1.07787	0.685109
172	-0.75	0.843664	0.9358	1.02564	0.712325	0.738539	1.06822	0.947289	1.06654	1.00876	0.696721	0.652277	1.0589	0.882415	0.905343	1.03574	1.08506	1.00699	1.02334	1.06461	1.02468	1.01852	0.856514	0.910578	1.07836	0.825851	0.869743	1.08418	0.907499	0.859715	1.07706	1.28582	1.67846	1.03186	1.77205	1.35577	1.0459	0.870866	0.983552	1.04015		-0.75	0.828433	0.836331	1.10812	0.786098	0.771992	1.07787	0.620923
173	-0.666667	0.871177	0.980644	1.02564	0.769702	0.756879	1.06822	1.02764	1.11177	1.00876	0.625193	0.658311	1.0589	0.868025	0.943996	1.03574	0.931556	0.968745	1.02334	1.25008	0.988983	1.01852	0.847058	0.915775	1.07836	0.898737	0.89774	1.08418	0.89936	0.866895	1.07706	1.41646	1.72313	1.03186	1.52894	1.20198	1.0459	0.951475	1.05594	1.04015		-0.666667	0.76722	0.846322	1.10812	0.851566	0.783117	1.07787	0.690611
174	-0.583333	0.858889	1.04372	1.02564	0.725524	0.770628	1.06822	1.06835	1.1423	1.00876	0.669098	0.714144	1.0589	0.944618	0.987768	1.03574	0.973841	0.967345	1.02334	1.00284	0.923384	1.01852	0.89136	0.948442	1.07836	0.885854	0.912602	1.08418	0.83821	0.882914	1.07706	1.90996	1.68175	1.03186	1.31947	1.0974	1.0459	0.900522	1.082	1.04015		-0.583333	0.839324	0.86887	1.10812	0.782881	0.78728	1.07787	0.659219
175	-0.5	1.05951	1.12711	1.02564	0.728636	0.800349	1.06822	1.16056	1.18782	1.00876	0.632915	0.761099	1.0589	0.969463	1.00114	1.03574	1.07677	0.962468	1.02334	0.904266	0.906593	1.01852	0.99824	0.965828	1.07836	0.893655	0.937687	1.08418	0.815956	0.90754	1.07706	1.99258	1.50532	1.03186	1.14596	1.03657	1.0459	1.03274	1.09839	1.04015		-0.5	0.910307	0.883871	1.10812	0.70639	0.832874	1.07787	0.707608
176	-0.416667	1.04576	1.16221	1.02564	0.75651	0.840745	1.06822	1.12885	1.24338	1.00876	0.637459	0.826407	1.0589	0.862195	1.04819	1.03574	0.967751	0.927978	1.02334	0.901615	0.918842	1.01852	0.959719	0.970439	1.07836	0.844618	0.964533	1.08418	0.83755	0.936411	1.07706	1.78747	1.31073	1.03186	1.01242	1.01553	1.0459	1.16216	1.06915	1.04015		-0.416667	0.836369	0.897914	1.10812	0.733024	0.93994	1.07787	0.735323
177	-0.333333	1.06788	1.21089	1.02564	0.804024	0.85911	1.06822	1.17345	1.39331	1.00876	0.72689	0.891081	1.0589	1.07568	1.11886	1.03574	0.893812	0.94145	1.02334	0.886113	0.931639	1.01852	0.882498	0.99544	1.07836	0.965836	1.00274	1.08418	0.943396	0.981408	1.07706	1.50918	1.11542	1.03186	1.0031	1.0264	1.0459	1.23281	0.99764	1.04015		-0.333333	0.878389	0.938047	1.10812	0.841724	1.08388	1.07787	0.728977
178	-0.25	1.18658	1.24736	1.02564	0.838444	0.879204	1.06822	1.18028	1.65068	1.00876	0.904359	0.943815	1.0589	1.08689	1.17854	1.03574	0.924552	0.974724	1.02334	0.922086	0.945554	1.01852	1.01039	1.07992	1.07836	0.97305	1.03142	1.08418	0.979456	1.02639	1.07706	1.20954	0.960995	1.03186	1.00604	1.05085	1.0459	1.08178	0.916404	1.04015		-0.25	0.879959	0.973909	1.10812	0.87238	1.19975	1.07787	0.694785
179	-0.166667	1.27584	1.40519	1.02564	0.87413	0.908636	1.06822	1.29596	2.01342	1.00876	0.903873	1.01755	1.0589	1.01146	1.29092	1.03574	0.949459	0.988616	1.02334	0.918885	0.955215	1.01852	0.978294	1.26038	1.07836	1.01128	1.05462	1.08418	0.961342	1.07595	1.07706	1.02784	0.860017	1.03186	1.01534	1.07478	1.0459	0.982478	0.872231	1.04015		-0.166667	0.91433	1.01019	1.10812	1.01085	1.27396	1.07787	0.822887
180	-0.0833333	1.23498	1.63275	1.02564	0.930617	0.925856	1.06822	1.43835	2.29249	1.00876	0.959452	1.14691	1.0589	1.20475	1.42609	1.03574	0.904318	1.004	1.02334	0.96551	0.97353	1.01852	1.02129	1.52987	1.07836	1.02788	1.05331	1.08418	0.960311	1.13298	1.07706	1.01958	0.798798	1.03186	1.04075	1.09081	1.0459	0.886529	0.849333	1.04015		-0.0833333	0.980521	1.04864	1.10812	1.24172	1.28242	1.07787	1.16629
181	0	1.28917	1.79493	1.02564	0.848334	0.929269	1.06822	1.87849	2.43921	1.00876	0.96083	1.24883	1.0589	1.2155	1.51447	1.03574	1.03511	1.01917	1.02334	0.965602	0.982228	1.01852	1.08473	1.76114	1.07836	1.03564	1.04699	1.08418	1.06253	1.19993	1.07706	0.810961	0.748674	1.03186	1.06677	1.07942	1.0459	0.804599	0.85184	1.04015		0	1.03704	1.05325	1.10812	1.45272	1.20042	1.07787	1.41315
182	0.0833333	1.25025		1.02564	0.904494		1.06822	2.46031		1.00876	0.990564		1.0589	1.3741		1.03574	1.06018		1.02334	0.955686		1.01852	1.30489		1.07836	1.10923		1.08418	1.1683		1.07706	0.737045		1.03186	1.12536		1.0459	0.826631		1.04015		0.0833333	1.0577		1.10812	1.42105		1.07787	1.52738
[truncated: 16 more columns]
